# Supplementary material for: UPRmt scales mitochondrial network expansion with protein synthesis via mitochondrial import in Caenorhabditis elegans
Source: Nat Commun. 2021 Jan 20;12:479. doi: 10.1038/s41467-020-20784-y (PMC7817664; doi:10.1038/s41467-020-20784-y)
Supplement: Supplementary file 5 — Supplementary Data file 4 [file 41467_2020_20784_MOESM5_ESM.xlsx]

## Sheet: Sheet1
Supplementary Data file 4: Transcripts encoding OXPHOS and citric acid cycle regulated by atfs-1(null). N=3 biologically independent experiments. Table analyzed by Two tailed student t test.
Sequence Name	Gene	Fold Change atfs-1 (null)/Wildtype	p-value atfs-1 (null)/Wildtype
Mitochondrial protein synthesis
OXPHOS complex I
C16A3.5	C16A3.5	0.461515	6.21514e-05
T10E9.7	nuo-2 (NDUFS3)	0.436604	1.61108e-05
C09H10.3	nuo-1	0.42834	1.01847e-05
W01A8.4	nuo-6	0.387495	1.35395e-05
Y57G11C.12	nuo-3	0.62104	0.000558198
Y45G12B.1	nuo-5	0.510362	8.95068e-05
K04G7.4	nuo-4	0.476971	1.57978e-05
C18E9.4	C18E9.4	0.377172	4.06382e-05
C25H3.9	C25H3.9	0.442786	2.55842e-05
C33A12.1	C33A12.1	0.436714	6.13161e-05
C34B2.8	C34B2.8	0.438445	3.30976e-05
D2030.4	D2030.4	0.443595	8.52372e-05
F22D6.4	nduf-6	0.444651	5.66431e-05
F31D4.9	F31D4.9	0.54579	0.000502507
F37C12.3	F37C12.3	0.445925	3.32176e-05
F42G8.10	F42G8.10	0.483675	9.4017e-05
F44G4.2	F44G4.2	0.455972	4.29822e-05
F45H10.3	F45H10.3	0.494014	0.000168755
F53F4.10	F53F4.10	0.403377	1.3357e-05
F59C6.5	F59C6.5	0.484681	5.59196e-05
K09A9.5	gas-1	0.221594	3.69251e-06
T20H4.5	T20H4.5	0.383298	8.95291e-06
T26A5.3	nduf-2.2	3.51261	0.00113856
Y54E10BL.5	nduf-5	0.479513	0.00012495
W10D5.2	nduf-7	0.413787	4.19153e-05
Y51H1A.3	Y51H1A.3	0.395424	2.67973e-05
Y53G8AL.2	Y53G8AL.2	0.404202	1.56101e-05
Y54F10AM.5	Y54F10AM.5	0.351635	1.53339e-05
Y56A3A.19	Y56A3A.19	0.620295	0.00101097
Y63D3A.7	Y63D3A.7	0.413164	0.00012552
Y71H2AM.4	Y71H2AM.4	0.412205	5.33525e-05
ZK809.3	ZK809.3	0.483936	7.25084e-05
ZK973.10	lpd-5	0.413373	2.8911e-05
OXPHOS complex II
C03G5.1	sdha-1	0.27011	6.53014e-06
C34B2.7	sdha-2	4.47209	0.000599456
F33A8.5	sdhd-1	0.531455	0.00104869
F42A8.2	sdhb-1	0.543705	0.000107492
T07C4.7	mev-1	0.443234	2.60801e-05
OXPHOS complex III
C14B9.10	C14B9.10	0.405163	3.6429e-05
C54G4.8	cyc-1	0.447124	9.62609e-06
F42G8.12	isp-1	0.390937	1.10096e-05
F45H10.2	F45H10.2	0.497091	0.000169624
R07E4.3	R07E4.3	0.24977	1.49916e-05
T02H6.11	T02H6.11	0.43577	7.21046e-05
T10B10.2	ucr-2.2	0.262358	3.43705e-06
T24C4.1	ucr-2.3	5.53513	0.000880441
T27E9.2	T27E9.2	0.336818	8.01149e-06
VW06B3R.1	ucr-2.1	0.277056	5.27353e-06
C31E10.7	cytb-5.1	0.126404	8.02559e-07
W02D3.1	cytb-5.2	0.567267	0.00111242
OXPHOS complex IV
cox-7C	F26E4.6	0.450926	5.72449e-05
F29C4.2	F29C4.2	0.358773	7.01971e-05
W09C5.8	W09C5.8	0.430198	2.58042e-05
Y71H2AM.5	Y71H2AM.5	0.450934	4.47629e-05
OXPHOS complex V
MTCE.12	atp-6	0.384221	2.49084e-05
C17H12.14	vha-8	0.311657	8.57477e-06
C26H9A.1	vha-7	3.90202	0.000390495
C30F8.2	vha-16	0.352056	1.16626e-05
C34E10.6	atp-2	0.418143	2.24005e-06
C53B7.4	asg-2	0.237775	2.49965e-05
F02E8.1	asb-2	0.24949	5.42848e-06
F20B6.2	vha-12	0.297251	2.62177e-06
F27C1.7	atp-3	0.430154	3.18146e-05
F32D1.2	hpo-18	0.360061	5.5817e-05
F35G12.10	asb-1	2.77088	0.000470415
F35H10.4	vha-5	0.40453	0.000208751
F46F11.5	vha-10	0.27057	1.41909e-05
F49C12.13	vha-17	0.401684	2.67359e-05
F52E1.10	vha-18	11.4151	2.61259e-05
F55H2.2	vha-14	0.371081	1.71047e-05
F58F12.1	F58F12.1	0.390613	1.97063e-05
H28O16.1	H28O16.1	0.387834	1.33472e-06
K07A12.3	asg-1	0.810823	0.0378472
R04F11.2	R04F11.2	0.373561	2.73493e-05
R10E11.2	vha-2	0.363653	1.37017e-05
R10E11.8	vha-1	0.378321	2.84225e-05
R53.4	R53.4	0.455614	2.46589e-05
T01H3.1	vha-4	0.367293	2.66799e-05
T14F9.1	vha-15	0.30619	1.03932e-05
VW02B12L.1	vha-6	0.269009	3.68137e-06
Y110A7A.12	spe-5	3.14625	0.00627376
Y38F2AL.3	vha-11	0.295777	3.55279e-06
Y38F2AL.4	vha-3	0.283504	1.09718e-05
Y49A3A.2	vha-13	0.334497	2.4081e-06
Y55H10A.1	vha-19	0.392502	8.94826e-06
Y69A2AR.18	Y69A2AR.18	0.369444	4.30502e-06
Y82E9BR.3	Y82E9BR.3	0.360359	1.46758e-05
ZK637.8	unc-32	0.64925	0.00181579
ZK970.4	vha-9	0.407627	8.28647e-05
Citric acid cycle
T20G5.2	cts-1	0.474354	1.29473e-05
ZK455.1	aco-1	0.160634	0.000250989
F54H12.1	aco-2	0.683412	0.000574849
C34F6.8	idh-2	0.211643	1.8597e-06
F43G9.1	idha-1	0.53283	0.00218734
F59B8.2	idh-1	0.187365	7.7078e-05
C30F12.7	idhg-2	0.446269	2.66065e-05
C37E2.1	idhb-1	0.247271	0.000303619
F33A8.5	sdhd-1	0.531455	0.0490078
C03G5.1	sdha-1	0.27011	0.0127233
C34B2.7	sdha-2	4.47209	0.00982583
T07C4.7	mev-1	0.443234	0.00104737
H14A12.2	fum-1	0.413731	0.020559
F46E10.10	mdh-1	0.435079	0.000345529
F20H11.3	mdh-2	0.386961	0.0158493
C05C10.3	C05C10.3	0.78535	0.0160726
B0365.1	acly-2	5.54462	9.00125e-06
D1005.1	acly-1	0.361291	0.0496709
