# Supplementary material for: UPRmt scales mitochondrial network expansion with protein synthesis via mitochondrial import in Caenorhabditis elegans
Source: Nat Commun. 2021 Jan 20;12:479. doi: 10.1038/s41467-020-20784-y (PMC7817664; doi:10.1038/s41467-020-20784-y)
Supplement: Supplementary file 6 — Supplementary Data file 5 [file 41467_2020_20784_MOESM6_ESM.xlsx]

## Sheet: Sheet1
Supplementary Data file 5: Transcripts encoding OXPHOS and citric acid cycle regulated by atfs-1(et18). N=3 biologically independent experiments. Table analyzed by Two tailed student t test.
Sequence Name	Gene	Fold Change atfs-1 (et18)/Wildtype	p-value atfs-1 (et18)/Wildtype
Mitochondrial protein synthesis
OXPHOS complex II
C03G5.1	sdha-1	0.691423	0.00804694
C34B2.7	sdha-2	1.92342	0.0182204
OXPHOS complex III
C14B9.10	C14B9.10	0.638106	0.00399148
R07E4.3	R07E4.3	0.727663	0.0481567
C31E10.7	cytb-5.1	0.665778	0.0135332
OXPHOS complex IV
F26E4.6	cox-7C	0.822213	0.0389412
OXPHOS complex V
MTCE.12	atp-6	1.43543	0.00638021
C34E10.6	atp-2	0.752024	0.00856383
C06H2.1	atp-5	0.728308	0.00485486
C53B7.4	asg-2	0.671874	0.0154249
F32D1.2	hpo-18	0.768722	0.0291269
H28O16.1	atp-1	0.783259	0.0216229
R04F11.2	R04F11.2	0.749448	0.0154559
R10E11.2	vha-2	0.779836	0.0333263
R53.4	R53.4	0.786129	0.0167244
Y82E9BR.3	Y82E9BR.3	0.70994	0.00637507
ZK637.8	unc-32	0.736916	0.0193525
Citric acid cycle
ZK455.1	aco-1	0.671462	0.00810623
F54H12.1	aco-2	1.6851	0.000258826
F59B8.2	idh-1	0.751211	0.0330649
C30F12.7	idhg-2	0.702186	0.00287163
C37E2.1	idhb-1	0.696328	0.0061188
C03G5.1	sdha-1	0.691423	0.00804694
C34B2.7	sdha-2	1.92342	0.0182204
F20H11.3	mdh-2	0.772477	0.0211538
Y57A10A.29	Y57A10A.29	1.31913	0.0464044
C05C10.3	C05C10.3	0.525995	0.00746617
D1005.1	acly-1	1.99223	0.002781
B0365.1	acly-2	2.41356	0.00180103
