# Supplementary material for: UPRmt scales mitochondrial network expansion with protein synthesis via mitochondrial import in Caenorhabditis elegans
Source: Nat Commun. 2021 Jan 20;12:479. doi: 10.1038/s41467-020-20784-y (PMC7817664; doi:10.1038/s41467-020-20784-y)
Supplement: Supplementary file 8 — Supplementary Data file 7 [file 41467_2020_20784_MOESM8_ESM.xlsx]

## Sheet: Sheet1
Supplementary Data file 7. Differentially expressed genes in atfs-1(et18) relative to wildtype worms. N=3 biologically independent experiments. Table analyzed by Two tailed student t test.
wormbase_gene	entrezgene	external_gene_name.x	logFC.x	FC	PValue
WBGene00006999	174951	zyx-1	-0.247078	0.78108	0.0641708
WBGene00006994	174350	zyg-9	0.256243	1.29207	0.246805
WBGene00006993	176639	zyg-8	0.00813614	1.00817	0.94101
WBGene00006997	24105291	zyg-12	0.203245	1.22537	0.297364
WBGene00015642	175931	C09E7.8	12.0199	166034	1.74008e-05
WBGene00006988	173956	zyg-1	0.0470861	1.04821	0.813186
WBGene00021460	171798	zwl-1	0.139974	1.15024	0.629812
WBGene00013966	191283	ztf-9	-0.176974	0.837801	0.410379
WBGene00009038	184808	F22B3.7	9.4668	12923.5	2.34166e-08
WBGene00009772	179375	ztf-7	-0.129231	0.878771	0.0886313
WBGene00012317	173014	ztf-6	-0.360194	0.697541	0.15423
WBGene00020399	172422	ztf-4	-0.153468	0.857728	0.148855
WBGene00015523	182317	ztf-30	-0.34727	0.706615	0.302924
WBGene00016905	171617	ztf-3	0.134363	1.14381	0.395358
WBGene00013438	176585	ztf-29	0.022858	1.02312	0.905058
WBGene00018099	185364	ztf-28	0.722353	2.05927	0.0538107
WBGene00011661	188340	ztf-27	-0.330808	0.718343	0.083005
WBGene00010137	172699	ztf-26	0.32453	1.38338	0.451077
WBGene00021846	171880	ztf-23	0.310266	1.36379	0.120711
WBGene00012988	174971	ztf-22	0.000846282	1.00085	0.995372
WBGene00009036	184806	F22B3.5	9.44834	12687.1	1.38208e-05
WBGene00008762	184429	ztf-2	-0.0825875	0.920731	0.846445
WBGene00008010	183313	C38D9.2	7.54556	1892.32	1.49624e-07
WBGene00008862	174969	F15D4.5	7.21629	1361.43	4.2641e-07
WBGene00019960	180756	ztf-16	-0.341907	0.710415	0.164706
WBGene00022674	191238	ZK177.9	7.17875	1311.27	5.4978e-07
WBGene00010936	187492	ztf-14	-0.755366	0.469838	0.0641743
WBGene00235090	24104289	C38D9.13	6.7884	887.491	8.27883e-06
WBGene00009572	185531	F40D4.13	6.6734	791.082	1.68374e-07
WBGene00018833	176236	ztf-1	0.329569	1.39037	0.306686
WBGene00015573	182378	C07G1.7	6.5537	701.834	2.64687e-07
WBGene00044249	3565995	F55B11.6	6.55178	700.492	9.0195e-06
WBGene00022835	172036	ZK973.9	0.481438	1.6184	0.0513056
WBGene00022834	191480	ZK973.8	0.0857329	1.08952	0.813188
WBGene00022833	191478	ZK973.4	0.215516	1.2405	0.721538
WBGene00022836	172039	ZK973.11	-0.0792817	0.92378	0.454444
WBGene00000670	176602	col-95	6.42667	618.109	0.00197662
WBGene00014174	3565809	ZK970.8	0.325749	1.38507	0.556855
WBGene00010127	178246	F55G11.7	5.99943	403.197	4.52856e-07
WBGene00014170	191472	ZK945.8	-0.382575	0.682103	0.462796
WBGene00014169	174575	ZK945.7	0.468003	1.5968	0.427137
WBGene00014168	174574	ZK945.6	0.211772	1.23587	0.723614
WBGene00011674	188358	cyp-13A8	5.62144	276.288	3.17226e-06
WBGene00014158	191467	ZK938.1	0.799685	2.22484	0.263008
WBGene00014157	174828	ZK930.7	-0.0761123	0.926712	0.850186
WBGene00014156	191466	ZK930.6	-0.188045	0.828577	0.622383
WBGene00014155	191465	ZK930.5	-0.284343	0.752508	0.360871
WBGene00014154	191464	ZK930.4	0.0979587	1.10292	0.84197
WBGene00014152	191463	ZK930.2	0.176115	1.19258	0.343537
WBGene00014150	3565097	ZK909.6	0.0213809	1.02161	0.875599
WBGene00014148	191461	ZK909.3	-0.107206	0.89834	0.355288
WBGene00014141	181171	ZK899.2	-0.210996	0.809778	0.170486
WBGene00014140	191453	ZK899.1	-0.0134716	0.986619	0.94146
WBGene00014136	178239	ZK896.5	0.184338	1.20242	0.494962
WBGene00044256	3565462	Y45F10C.6	5.5401	254.704	4.68214e-06
WBGene00014134	#N/A	ZK896.3	0.398106	1.489	0.186554
WBGene00019451	187072	nstp-7	5.45315	233.492	0.00166159
WBGene00014129	191446	ZK892.5	0.109681	1.11592	0.846863
WBGene00014128	174559	ZK892.4	0.108014	1.11406	0.862988
WBGene00014127	174558	ZK892.3	0.6128	1.84559	0.406857
WBGene00014125	259652	ZK863.8	-0.62893	0.533162	0.0997803
WBGene00014121	3564768	ZK858.8	0.462065	1.58735	0.468377
WBGene00014120	259389	ZK858.7	0.0140304	1.01413	0.877355
WBGene00014119	172739	ZK858.6	0.0526086	1.05402	0.513167
WBGene00014118	172738	ZK858.5	0.133697	1.14305	0.419606
WBGene00014116	191443	ZK858.2	0.784162	2.19057	0.230999
WBGene00220246	#N/A	ZK858.10	0.187872	1.20668	0.282047
WBGene00014108	179416	ZK856.7	-0.328675	0.719877	0.0995793
WBGene00014106	191439	ZK856.5	0.255108	1.2906	0.158832
WBGene00194912	13214665	ZK856.18	0.51757	1.67794	0.377712
WBGene00050936	6418826	ZK856.16	0.286604	1.3319	0.0872396
WBGene00014112	179417	ZK856.11	-0.167093	0.846121	0.106671
WBGene00014104	3565063	ZK849.6	0.343228	1.40949	0.598273
WBGene00014100	173288	ZK849.1	-0.164617	0.848219	0.375769
WBGene00022652	191219	ZK84.5	0.680164	1.9742	0.286773
WBGene00022650	174007	ZK84.2	0.357568	1.42985	0.497914
WBGene00022649	174008	ZK84.1	-0.134592	0.874072	0.523099
WBGene00014098	179674	ZK836.2	-0.0829239	0.920421	0.263602
WBGene00014097	178134	ZK829.9	-0.228572	0.795669	0.277929
WBGene00019452	187073	K06H6.4	5.41772	225.365	0.000259116
WBGene00013954	191271	ZK262.9	5.29183	198.707	1.04682e-05
WBGene00014092	178127	ZK822.5	0.0300625	1.03052	0.785615
WBGene00014091	178125	ZK822.4	-0.287111	0.750428	0.0540479
WBGene00021005	171778	W03F11.1	5.25429	191.386	0.0119017
WBGene00014089	178123	ZK822.1	0.0699006	1.0724	0.788681
WBGene00000716	179073	col-143	5.21989	184.913	0.0208098
WBGene00012798	189860	Y43F4A.3	5.16537	175.103	5.69862e-05
WBGene00022823	180633	ZK813.4	-0.209755	0.810783	0.252904
WBGene00022758	191331	ZK488.6	5.11255	166.094	0.0022625
WBGene00019449	187070	K06H6.1	5.08637	161.802	0.0048191
WBGene00019450	187071	K06H6.2	5.0322	153.27	0.00683815
WBGene00194934	13198270	ZK809.9	-0.171066	0.842766	0.415974
WBGene00011160	#N/A	R09D1.4	4.99157	147.168	2.51281e-05
WBGene00014087	178098	ZK809.5	0.431045	1.53886	0.0955075
WBGene00014086	178096	ZK809.3	0.00835999	1.0084	0.911316
WBGene00014085	191427	ZK809.1	0.146978	1.15833	0.642654
WBGene00014083	178207	ZK795.3	0.139858	1.15011	0.262734
WBGene00014082	178206	ZK795.2	0.44915	1.56698	0.422068
WBGene00014081	191426	ZK795.1	0.34541	1.41257	0.0663389
WBGene00014079	191425	ZK792.7	0.157573	1.17067	0.482845
WBGene00014078	178103	ZK792.5	0.176838	1.19344	0.035645
WBGene00013953	191270	ZK262.8	4.98039	145.531	2.64725e-06
WBGene00014076	178100	ZK792.1	-0.193964	0.823688	0.125028
WBGene00044448	3896735	ZK783.6	-0.284187	0.752626	0.491488
WBGene00022819	3565657	ZK783.5	-0.419772	0.657197	0.208665
WBGene00022818	191423	ZK783.3	-0.00468486	0.995326	0.982302
WBGene00014074	191421	ZK757.2	-0.165377	0.847574	0.372245
WBGene00045277	6418825	ZK742.6	0.424287	1.5285	0.244122
WBGene00022814	179159	ZK742.4	-0.0522465	0.949095	0.826814
WBGene00022813	191419	ZK742.3	0.254014	1.28919	0.0579404
WBGene00219410	13192605	C04C3.14	4.97565	144.843	4.31525e-05
WBGene00022810	191416	ZK721.3	0.26419	1.30238	0.351992
WBGene00022803	176106	ZK688.9	0.302031	1.3526	0.191073
WBGene00022802	191407	ZK688.7	0.442877	1.55718	0.0831197
WBGene00022800	176108	ZK688.5	0.231034	1.2599	0.0691833
WBGene00044763	4363060	ZK688.12	0.228229	1.25637	0.636624
WBGene00011152	187722	R09A8.1	4.97102	144.174	0.00147807
WBGene00044447	3896743	ZK688.10	0.31292	1.36741	0.577549
WBGene00022821	191428	ZK813.2	4.94836	140.944	0.0102189
WBGene00022795	3565160	ZK686.5	-0.0489271	0.952251	0.87997
WBGene00005832	182903	srw-85	4.91789	136.714	2.22827e-05
WBGene00022792	176088	ZK686.2	0.0418409	1.04273	0.620392
WBGene00022791	191404	ZK686.1	-0.0945278	0.909802	0.487098
WBGene00014062	174611	ZK673.6	-0.0187383	0.981436	0.968561
WBGene00014060	191389	ZK673.4	0.0440058	1.04499	0.848985
WBGene00015761	#N/A	C14C6.7	4.91209	135.923	0.00338295
WBGene00014065	259463	ZK673.11	-0.807973	0.445761	0.0924106
WBGene00015601	182401	fbxa-166	4.77675	118.718	0.000130863
WBGene00014977	#N/A	ZC15.4	4.76135	116.904	5.30793e-06
WBGene00014054	174279	ZK669.4	0.00423049	1.00424	0.962814
WBGene00044646	4363000	B0205.14	4.7541	116.06	1.18379e-06
WBGene00014052	191387	ZK669.2	0.153255	1.16562	0.622039
WBGene00014048	191385	ZK666.8	-0.0101539	0.989897	0.979021
WBGene00009247	185115	bath-45	4.74889	115.456	1.88408e-06
WBGene00015760	182603	C14C6.6	4.69302	109.182	0.00657509
WBGene00010166	186416	gmd-2	4.67592	107.331	0.00757254
WBGene00235093	24104351	C54F6.18	4.58048	97.5614	8.81791e-05
WBGene00015683	182503	C10G8.4	4.5702	96.5632	0.0120517
WBGene00014034	191373	ZK643.2	0.152761	1.16505	0.461942
WBGene00014987	#N/A	ZK637.6	0.356724	1.42864	0.399493
WBGene00014024	191370	ZK637.4	0.263402	1.30135	0.432823
WBGene00044644	4362999	B0205.13	4.46207	86.6669	4.44482e-08
WBGene00014032	191371	ZK637.15	-0.242266	0.784848	0.550848
WBGene00014031	176251	ZK637.14	-0.291771	0.74694	0.175652
WBGene00014029	176262	ZK637.12	0.434575	1.54431	0.531948
WBGene00014016	176394	ZK632.9	0.197825	1.21875	0.220494
WBGene00014014	176389	ZK632.5	0.36529	1.44093	0.0530591
WBGene00014013	176388	ZK632.4	0.000417102	1.00042	0.996719
WBGene00013832	180331	ZC15.3	4.44631	85.3115	1.15636e-05
WBGene00014020	259525	ZK632.14	0.181222	1.19868	0.191056
WBGene00015762	182604	C14C6.8	4.43013	83.9422	0.0042391
WBGene00011161	187735	chil-18	4.34079	76.7684	8.09877e-05
WBGene00011011	181453	R04D3.3	4.31104	74.518	0.0140058
WBGene00013392	190461	Y62H9A.4	4.28238	72.4125	0.0119715
WBGene00019967	187705	cyp-33C8	4.2575	70.6332	7.90742e-08
WBGene00022780	191366	ZK622.1	0.375383	1.45555	0.553192
WBGene00022778	191362	ZK616.8	0.298585	1.34795	0.576884
WBGene00235383	24105295	ZK616.65	0.227894	1.25595	0.549519
WBGene00194816	13194041	ZK616.61	0.538876	1.71408	0.379316
WBGene00022775	177323	ZK616.5	0.329695	1.39054	0.384448
WBGene00022773	191360	ZK616.3	0.300255	1.3502	0.0814961
WBGene00022772	191359	ZK616.2	0.551515	1.73588	0.0515239
WBGene00022643	191208	ZK6.8	-0.017303	0.982846	0.946595
WBGene00022641	191207	ZK6.6	-0.0597542	0.941996	0.882057
WBGene00022645	191209	ZK6.11	0.104561	1.11022	0.605656
WBGene00014008	191357	ZK596.3	-0.195486	0.822435	0.548335
WBGene00014007	177983	ZK596.2	0.858885	2.36053	0.226663
WBGene00016063	182851	delm-2	4.23035	68.7413	1.61366e-05
WBGene00014005	#N/A	ZK593.9	-0.043616	0.957322	0.918666
WBGene00014003	191355	ZK593.3	-0.447524	0.639209	0.107707
WBGene00014002	191354	ZK593.2	0.256283	1.29212	0.345915
WBGene00010705	187183	cyp-14A1	4.22168	68.148	1.15648e-07
WBGene00022769	180626	ZK563.5	-0.0127745	0.987307	0.951336
WBGene00022767	191351	ZK563.2	-0.441073	0.643346	0.103329
WBGene00014000	178503	ZK550.6	0.4562	1.57807	0.112869
WBGene00013999	191350	ZK550.5	-0.124315	0.883102	0.825522
WBGene00013998	178502	ZK550.4	0.262882	1.30067	0.0821726
WBGene00013997	178501	ZK550.3	0.0873773	1.09131	0.304595
WBGene00013996	191349	ZK550.2	-0.00314487	0.99686	0.985693
WBGene00022763	#N/A	ZK546.7	-0.240601	0.786155	0.630135
WBGene00022762	173850	ZK546.5	0.351744	1.42154	0.121285
WBGene00022761	173851	ZK546.4	0.356079	1.42772	0.545857
WBGene00022760	#N/A	ZK546.3	-0.152706	0.858382	0.713192
WBGene00022759	173855	ZK546.2	-0.0439141	0.957036	0.595669
WBGene00044937	#N/A	ZK546.18	-0.183854	0.832057	0.561716
WBGene00022765	173854	ZK546.14	-0.0309198	0.969553	0.652078
WBGene00008477	173111	clec-17	4.21211	67.4985	0.000421313
WBGene00013994	172500	ZK524.4	0.0217008	1.02194	0.870371
WBGene00013987	176294	ZK512.8	0.353291	1.42375	0.564762
WBGene00013986	176290	ZK512.7	0.634959	1.88694	0.115671
WBGene00013984	176293	ZK512.4	-0.156772	0.854899	0.280105
WBGene00013983	176292	ZK512.2	-0.13992	0.869428	0.0782754
WBGene00013989	3565910	ZK512.11	-0.475546	0.621546	0.0676522
WBGene00013988	3565367	ZK512.10	0.621663	1.86202	0.314846
WBGene00013982	191340	ZK512.1	-0.0565005	0.945066	0.893188
WBGene00013979	191337	ZK507.3	0.252549	1.2873	0.590853
WBGene00013978	191336	ZK507.1	0.0493209	1.05056	0.925507
WBGene00015757	182601	C14C6.3	4.20636	67.1121	0.00103057
WBGene00000675	176854	col-101	4.19469	66.3334	0.00801629
WBGene00022753	191327	ZK484.7	0.189529	1.20868	0.642102
WBGene00022752	172290	ZK484.6	-0.08654	0.917099	0.817666
WBGene00022751	172289	ZK484.5	0.577201	1.78105	0.333966
WBGene00017294	180489	F09E10.1	4.1869	65.8187	9.41141e-05
WBGene00010528	186933	K03D3.2	4.17821	65.2489	0.000513299
WBGene00001626	174679	gly-1	4.15369	63.6684	0.00107335
WBGene00022745	180689	ZK470.2	0.212072	1.23624	0.104217
WBGene00022156	171729	Y71G12B.18	4.12483	61.8576	0.00968945
WBGene00013975	191321	ZK455.5	-0.414579	0.660618	0.218617
WBGene00013391	181363	Y62H9A.3	4.11283	61.1195	0.027081
WBGene00022738	175989	ZK418.9	-0.113534	0.892674	0.164021
WBGene00013393	181364	Y62H9A.5	4.07225	58.6887	0.0108113
WBGene00008681	184340	scrm-4	4.07161	58.6514	8.67729e-08
WBGene00022734	175987	ZK418.5	0.105867	1.11167	0.236657
WBGene00022732	175990	ZK418.2	-0.196494	0.821606	0.657431
WBGene00220259	24105289	ZK418.13	0.111704	1.11818	0.769487
WBGene00016485	180497	meg-4	4.0382	56.7244	0.000832627
WBGene00050881	6418616	ZK39.10	0.63129	1.88004	0.369177
WBGene00022757	191330	ZK488.5	3.95332	52.1081	0.0175309
WBGene00003734	186511	nhx-6	3.92892	50.8519	1.2828e-05
WBGene00022720	191302	ZK370.6	-0.428458	0.651513	0.133443
WBGene00021700	190053	Y48G9A.6	3.88458	48.6465	5.2187e-06
WBGene00008863	184531	F15D4.6	3.85812	47.376	0.000155426
WBGene00022709	191295	ZK354.8	0.472747	1.6044	0.36098
WBGene00022708	191294	ZK354.7	0.631792	1.88098	0.330394
WBGene00022707	191293	ZK354.6	0.495205	1.64083	0.438826
WBGene00022706	191291	ZK354.3	0.651844	1.91908	0.313816
WBGene00022705	177310	ZK354.2	0.423619	1.52748	0.474255
WBGene00010746	187267	K10D11.2	3.8499	46.9886	1.15605e-05
WBGene00022700	191288	ZK353.4	0.293464	1.34107	0.518208
WBGene00022699	191287	ZK353.3	0.562537	1.75512	0.438528
WBGene00022698	191286	ZK353.2	-0.171541	0.842366	0.411781
WBGene00018647	177177	F49F1.7	3.84784	46.8916	1.09924e-05
WBGene00017949	185153	F31D5.6	3.82301	45.7419	2.45512e-05
WBGene00045265	6418859	K10C2.8	3.81642	45.4413	0.0167212
WBGene00022694	175850	ZK328.4	0.066678	1.06895	0.757953
WBGene00004054	#N/A	AC8.1	3.81624	45.4332	0.000217704
WBGene00018648	186064	F49F1.8	3.80436	44.8963	0.000757336
WBGene00008113	177742	C46C2.5	3.80391	44.8763	0.010308
WBGene00013964	191281	ZK287.3	0.184783	1.20296	0.576871
WBGene00013962	179356	ZK287.1	-0.359688	0.697894	0.125568
WBGene00013394	181365	Y62H9A.6	3.79051	44.2791	0.0144038
WBGene00013958	191277	ZK265.6	-0.0188641	0.981313	0.804913
WBGene00013956	191276	ZK265.3	0.56962	1.76759	0.384231
WBGene00044534	3896830	H23N18.6	3.7859	44.0754	2.94817e-06
WBGene00008017	183320	fbxa-176	3.7832	43.9566	0.000187196
WBGene00235354	24105282	ZK250.14	0.586531	1.79774	0.349258
WBGene00022820	180636	ZK813.1	3.77826	43.7399	0.0423144
WBGene00045268	6418853	ttr-42	3.76184	43.0274	0.0258369
WBGene00013946	180200	ZK228.3	0.131776	1.14085	0.433478
WBGene00013935	191243	ZK218.1	0.164895	1.17927	0.603807
WBGene00007376	#N/A	C06C3.5	3.75299	42.6483	5.88274e-06
WBGene00011009	187573	cyp-14A4	3.72273	41.3771	2.03971e-06
WBGene00008809	184472	cyp-13A11	3.69961	40.4315	0.00187368
WBGene00022682	177221	ZK185.2	-0.168688	0.844772	0.434815
WBGene00022681	191242	ZK185.1	0.16309	1.17714	0.323244
WBGene00009710	185758	F44G3.10	3.69048	40.0643	0.000442093
WBGene00020357	188287	T08E11.1	3.64772	38.3871	0.000247321
WBGene00022677	177216	ZK180.3	0.222418	1.24909	0.0865978
WBGene00022822	180634	ZK813.3	3.6476	38.3823	0.0456333
WBGene00022673	173937	ZK177.8	0.571723	1.77132	0.123768
WBGene00022672	3564830	ZK177.4	0.213238	1.23768	0.0733524
WBGene00022668	181040	ZK154.6	-0.141465	0.868086	0.357569
WBGene00022667	181039	ZK154.5	0.0930417	1.09751	0.518682
WBGene00022666	181037	ZK154.4	-0.410763	0.663144	0.0594264
WBGene00022665	181038	ZK154.1	-0.738167	0.477989	0.0700497
WBGene00008810	184473	cyp-13A12	3.62686	37.5947	7.78742e-07
WBGene00014258	174526	ZK1320.9	-0.241425	0.785507	0.0534025
WBGene00045394	6418876	ZK813.7	3.61455	37.1347	0.0338651
WBGene00019515	187129	ugt-19	3.58754	36.1452	4.86686e-08
WBGene00017660	179293	F21C10.11	3.58694	36.1234	3.91629e-05
WBGene00044007	3565061	ZK1320.13	0.651487	1.91839	0.0588628
WBGene00014259	174523	ZK1320.11	0.245042	1.27767	0.148512
WBGene00013934	175024	ZK131.11	0.0304692	1.03094	0.826662
WBGene00007675	180155	C18D4.6	3.57558	35.7155	4.39655e-06
WBGene00014249	174515	ZK1307.8	0.0610201	1.06292	0.400588
WBGene00008789	179929	F14D7.2	3.56392	35.3013	0.0206887
WBGene00014247	191561	ZK1307.4	0.693502	2.00071	0.333187
WBGene00014246	191560	ZK1307.3	0.827215	2.28694	0.165116
WBGene00014245	191559	ZK1307.2	-0.21159	0.809296	0.389713
WBGene00014244	174519	ZK1307.1	0.295287	1.34351	0.307486
WBGene00022889	191556	ZK1290.7	-0.158743	0.853216	0.660652
WBGene00000597	175981	col-8	3.55962	35.1497	0.0469239
WBGene00044396	3564816	ZK1290.14	0.057384	1.05906	0.738462
WBGene00022893	259447	ZK1290.13	0.0909041	1.09516	0.610466
WBGene00013826	#N/A	Y116F11B.10	3.55844	35.1083	1.04543e-05
WBGene00014996	#N/A	ZK1251.5	-0.128908	0.879055	0.800324
WBGene00014241	191550	ZK1251.3	-0.294292	0.745059	0.450171
WBGene00022876	191544	ZK1248.5	-0.0231918	0.977075	0.962756
WBGene00044393	3565182	ZK1248.20	0.90332	2.46778	0.0904311
WBGene00022885	3564772	ZK1248.19	0.409269	1.50572	0.0518193
WBGene00007290	181388	C04B4.2	3.5575	35.0755	0.011575
WBGene00022882	173988	ZK1248.13	0.360389	1.43389	0.0914605
WBGene00022881	173987	ZK1248.11	0.271172	1.3115	0.0874324
WBGene00022873	173587	ZK1240.9	0.26146	1.29882	0.287178
WBGene00022870	191540	ZK1240.5	0.63135	1.88015	0.0624952
WBGene00022868	173588	ZK1240.3	0.201639	1.22341	0.181326
WBGene00022867	191538	ZK1240.2	0.14216	1.15276	0.406596
WBGene00012212	189121	W02D9.6	3.52877	34.082	0.0339962
WBGene00008296	183779	cdr-2	3.48975	32.7778	6.82533e-08
WBGene00014239	173186	ZK1225.5	1.20208	3.32704	0.0992878
WBGene00014238	173185	ZK1225.4	0.346695	1.41439	0.505158
WBGene00022664	175734	ZK121.2	-0.066494	0.935669	0.502043
WBGene00022860	191531	ZK1193.4	0.0809693	1.08434	0.886742
WBGene00022859	191530	ZK1193.3	0.158511	1.17177	0.771777
WBGene00022858	180396	ZK1193.2	-0.303711	0.738074	0.521141
WBGene00014233	191528	ZK1128.7	-0.0457714	0.95526	0.722143
WBGene00012213	173126	W02D9.7	3.45758	31.7401	0.0354107
WBGene00014229	191527	ZK1128.3	0.229234	1.25764	0.654214
WBGene00011190	187765	swt-6	3.45733	31.7322	2.80726e-06
WBGene00022853	174149	ZK1127.6	-0.160825	0.851441	0.177659
WBGene00022852	174151	ZK1127.5	0.123082	1.13098	0.248528
WBGene00022851	174153	ZK1127.4	-0.0682092	0.934065	0.501103
WBGene00022850	174154	ZK1127.3	0.240386	1.27174	0.173773
WBGene00195239	13185652	ZK1127.13	0.125494	1.13371	0.467661
WBGene00022857	174152	ZK1127.12	0.0310591	1.03155	0.870266
WBGene00014225	191524	ZK1098.9	0.497063	1.64389	0.273931
WBGene00014223	191522	ZK1098.6	0.204038	1.22634	0.573269
WBGene00014221	176348	ZK1098.4	0.131687	1.14075	0.170927
WBGene00014220	176346	ZK1098.3	0.171381	1.18694	0.285827
WBGene00014219	176345	ZK1098.2	0.0150105	1.01512	0.90885
WBGene00194691	13190829	ZK1098.12	-0.0193858	0.980801	0.964784
WBGene00235353	#N/A	Y67D8C.23	3.44199	31.2492	0.000206611
WBGene00007660	182749	C17H1.7	3.41758	30.4954	1.71033e-05
WBGene00008111	183502	C46C2.3	3.368	29.0203	1.00768e-05
WBGene00000372	188362	cyp-13A7	3.36024	28.7962	0.00203941
WBGene00010492	181502	meg-1	3.34899	28.4739	0.0286277
WBGene00014210	191517	ZK1067.4	-0.299401	0.741262	0.223071
WBGene00014209	191516	ZK1067.3	0.386168	1.47133	0.0608872
WBGene00014208	174463	ZK1067.2	0.0982882	1.10328	0.448388
WBGene00014207	175508	ZK1058.9	0.132979	1.14223	0.409371
WBGene00014205	175507	ZK1058.5	0.38572	1.47067	0.0758513
WBGene00014203	175506	ZK1058.3	0.261583	1.29898	0.114478
WBGene00010000	180353	F53F8.3	3.30966	27.3757	0.0233182
WBGene00017263	178925	F08F3.6	3.29669	27.0231	0.0153753
WBGene00044206	3564973	T26H5.9	3.29662	27.0211	1.69065e-05
WBGene00022843	191511	ZK1055.2	0.128356	1.13696	0.68048
WBGene00014201	191510	ZK1053.6	0.0518484	1.05322	0.879503
WBGene00014199	173188	ZK1053.4	0.714871	2.04392	0.242077
WBGene00014197	191507	ZK1053.2	0.415667	1.51538	0.450134
WBGene00007454	182422	C08F11.7	3.29472	26.9699	7.42419e-06
WBGene00015012	181824	bath-20	3.27531	26.4514	1.32772e-05
WBGene00005113	187918	srd-35	3.27349	26.4032	5.92755e-06
WBGene00011799	179775	T16G1.5	3.27039	26.3215	1.99464e-06
WBGene00008485	184052	ugt-43	3.25559	25.9349	0.000322459
WBGene00014181	176722	ZK1010.8	0.317947	1.3743	0.114117
WBGene00014179	176720	ZK1010.5	0.279713	1.32275	0.574181
WBGene00014178	191490	ZK1010.4	-0.522395	0.593098	0.312569
WBGene00011809	176418	T16G12.8	3.25532	25.928	1.8897e-05
WBGene00164985	13191684	ZK1010.10	0.227614	1.2556	0.293719
WBGene00077761	7040166	zip-9	0.111538	1.118	0.524979
WBGene00007932	183204	zip-5	0.518032	1.67872	0.0733631
WBGene00021552	171900	zip-4	-0.194292	0.823417	0.20291
WBGene00044137	3565841	F28H6.8	3.24545	25.6733	3.37276e-05
WBGene00019327	175240	zip-2	0.254063	1.28925	0.09576
WBGene00012583	189654	clec-4	3.22417	25.1326	2.86392e-05
WBGene00004798	176471	sip-1	3.19791	24.4814	0.00219518
WBGene00022545	#N/A	ZC196.1	3.19227	24.3435	0.000620526
WBGene00006986	176656	zip-1	0.0268404	1.0272	0.820434
WBGene00011601	188246	zim-3	0.280949	1.32439	0.357629
WBGene00011600	177948	zim-2	0.642237	1.90073	0.0988806
WBGene00011597	3565259	zim-1	0.672759	1.95964	0.0699962
WBGene00018223	185510	bath-13	3.1812	24.0756	1.32701e-05
WBGene00005703	187650	sru-40	3.16984	23.8036	0.00189812
WBGene00017177	184092	F02E8.4	3.14029	23.1106	0.0266215
WBGene00006983	192089	zig-6	0.155343	1.16806	0.631581
WBGene00006982	176527	zig-5	-0.0998146	0.905005	0.600452
WBGene00010212	186462	fbxa-192	3.12146	22.6796	9.02053e-05
WBGene00008535	184102	F02H6.2	3.11688	22.5759	0.0113167
WBGene00006979	192087	zig-2	0.0953093	1.1	0.800868
WBGene00020800	188896	zig-10	-0.538649	0.583536	0.160776
WBGene00010473	24104699	hrg-2	3.10412	22.2896	0.0001676
WBGene00006977	176274	zif-1	0.488807	1.63037	0.238195
WBGene00006976	172644	zhp-3	0.42002	1.52199	0.181207
WBGene00006489	179420	zhit-3	-0.0839672	0.919461	0.308353
WBGene00009648	185691	zhit-2	0.0980904	1.10306	0.596411
WBGene00009061	184866	F22G12.1	3.10323	22.2698	8.49884e-05
WBGene00016383	177568	zgpa-1	0.231683	1.26072	0.0724982
WBGene00007723	182904	C25F9.2	3.08747	21.9215	0.000302793
WBGene00009448	174505	zfp-2	0.357568	1.42985	0.169151
WBGene00006975	176237	zfp-1	0.111494	1.11795	0.13401
WBGene00015597	#N/A	fbxa-162	3.06721	21.4819	0.000143428
WBGene00020762	175249	zer-1	0.0444105	1.04541	0.505216
WBGene00006974	177374	zen-4	0.319822	1.37688	0.297638
WBGene00189951	#N/A	linc-29	3.06277	21.3868	2.98808e-05
WBGene00009651	#N/A	F43D2.2	3.03808	20.8652	0.0167948
WBGene00022501	180770	ZC8.6	-0.140167	0.869213	0.368134
WBGene00022635	172385	ZC581.9	-0.344271	0.708737	0.0903196
WBGene00022634	266838	ZC581.7	0.0455717	1.04663	0.924561
WBGene00022633	172383	ZC581.3	0.686214	1.98618	0.146798
WBGene00022632	191200	ZC581.2	0.0607321	1.06261	0.896839
WBGene00195178	13180657	ZC581.10	0.298558	1.34791	0.574583
WBGene00013867	181216	ZC373.2	3.03698	20.8421	0.0201849
WBGene00015641	175930	C09E7.7	3.02674	20.6298	2.95595e-06
WBGene00022628	191195	ZC513.3	-0.298676	0.7418	0.45648
WBGene00021301	189576	Y32G9A.2	3.00897	20.2665	0.000133777
WBGene00012557	176711	Y37D8A.19	2.98878	19.8614	0.0232301
WBGene00013919	181210	ZC506.1	-0.278465	0.756945	0.0968263
WBGene00013917	181247	ZC504.3	0.0204722	1.02068	0.88356
WBGene00022623	179065	ZC487.1	0.00413248	1.00414	0.983692
WBGene00022621	191182	ZC477.7	0.168207	1.18318	0.777668
WBGene00008537	#N/A	F02H6.4	2.97094	19.5102	0.0217274
WBGene00022617	177485	ZC477.2	0.335915	1.39922	0.55658
WBGene00022622	#N/A	ZC477.10	0.702605	2.01901	0.328723
WBGene00014978	#N/A	ZC47.8	1.03594	2.81777	0.066559
WBGene00000133	180729	amt-1	2.96344	19.3644	0.00011988
WBGene00195189	13220478	ZC449.8	-0.126967	0.880763	0.708595
WBGene00045365	6418874	ZC449.7	-0.295161	0.744412	0.355746
WBGene00010085	178383	F55B11.3	2.95598	19.2206	0.0464964
WBGene00022614	191172	ZC449.4	-0.0701915	0.932215	0.732418
WBGene00022612	180774	ZC449.2	-0.395553	0.673308	0.350841
WBGene00009840	185955	fbxa-189	2.95096	19.1243	7.04742e-05
WBGene00013899	191170	ZC443.4	0.0849335	1.08864	0.684808
WBGene00019832	175756	osg-1	2.95066	19.1186	1.98226e-05
WBGene00013896	179756	ZC443.1	-0.274718	0.759787	0.119558
WBGene00016199	182998	C28H8.8	2.94408	18.9933	9.43322e-05
WBGene00013894	172907	ZC434.8	0.808793	2.2452	0.0872058
WBGene00013893	172906	ZC434.7	0.063644	1.06571	0.463456
WBGene00015223	182013	B0507.6	2.94062	18.9277	4.0829e-05
WBGene00013891	172903	ZC434.3	-0.420867	0.656478	0.296455
WBGene00220261	24105269	ZC434.10	-0.318211	0.727449	0.519674
WBGene00022654	191222	ZK105.3	2.92668	18.6655	5.53353e-05
WBGene00022609	191168	ZC416.2	0.244387	1.27684	0.332908
WBGene00013886	191161	ZC412.5	0.0315742	1.03208	0.945
WBGene00013226	190325	faah-5	2.91471	18.4434	0.000105477
WBGene00013884	3565691	ZC412.3	-0.2716	0.762159	0.0961066
WBGene00050943	6418819	ZC412.10	0.0684477	1.07084	0.839842
WBGene00013882	177728	ZC410.5	0.145491	1.15661	0.274259
WBGene00043952	13213394	ZC404.2	0.546412	1.72705	0.372875
WBGene00043065	3565606	C55C3.7	2.91393	18.4291	0.000128302
WBGene00022596	191151	ZC395.4	0.380087	1.46241	0.387022
WBGene00044541	3896847	K09H11.11	2.91247	18.4022	2.34415e-05
WBGene00013879	179919	ZC376.8	0.444928	1.56038	0.408473
WBGene00013877	179921	ZC376.6	0.280788	1.32417	0.125006
WBGene00007677	#N/A	C18D4.8	2.90944	18.3466	2.09924e-06
WBGene00013874	179917	ZC376.2	0.243023	1.2751	0.138913
WBGene00007315	175115	C04H5.7	2.89538	18.0903	0.0232232
WBGene00013870	181218	ZC373.5	-0.126271	0.881376	0.618955
WBGene00013869	181217	ZC373.4	-0.00334984	0.996656	0.987151
WBGene00018850	172983	gpx-8	2.891	18.0112	1.22334e-05
WBGene00010613	172797	K07A1.6	2.87693	17.7597	0.0469513
WBGene00022593	172343	ZC328.3	0.161679	1.17548	0.27451
WBGene00005833	180271	srw-86	2.85804	17.4274	0.000978821
WBGene00022589	191142	ZC317.6	1.15193	3.1643	0.0723876
WBGene00044535	3896821	K11D12.13	2.84178	17.1462	0.0167136
WBGene00013863	191136	ZC302.3	-0.181881	0.8337	0.359044
WBGene00022584	191134	ZC266.1	1.17881	3.25051	0.114262
WBGene00022581	191131	ZC262.4	0.0980092	1.10297	0.753491
WBGene00022579	191130	ZC262.2	0.0293859	1.02982	0.72309
WBGene00045306	6418817	ZC250.5	0.186497	1.20502	0.72315
WBGene00010470	259654	cdr-4	2.83639	17.054	9.55424e-08
WBGene00022576	178968	ZC250.2	-0.0528882	0.948486	0.766443
WBGene00018348	177502	F42C5.6	2.82464	16.8548	0.000331479
WBGene00008028	183343	scl-6	2.82181	16.8073	0.000229218
WBGene00022569	173663	ZC239.6	-0.363273	0.695396	0.184486
WBGene00022567	191121	ZC239.4	-0.369903	0.690801	0.169889
WBGene00194717	13184240	ZC239.22	0.350555	1.41985	0.169133
WBGene00022574	191126	ZC239.16	0.261578	1.29898	0.339871
WBGene00022573	191125	ZC239.15	0.0107552	1.01081	0.971724
WBGene00022572	191124	ZC239.14	0.835202	2.30528	0.0647206
WBGene00022507	191055	ZC21.8	0.653223	1.92172	0.262911
WBGene00012217	189130	W02H3.1	2.82127	16.7981	2.5645e-06
WBGene00022564	191117	ZC204.14	0.284607	1.32924	0.163315
WBGene00016453	172993	vet-2	2.81574	16.7056	0.000290968
WBGene00022549	191104	ZC196.5	0.0433425	1.0443	0.843665
WBGene00022548	191103	ZC196.4	0.29681	1.34556	0.289898
WBGene00001569	180510	meg-3	2.79952	16.4367	0.0206307
WBGene00022542	191097	ZC190.8	0.314792	1.36997	0.609058
WBGene00022541	179250	ZC190.7	0.460075	1.58419	0.421227
WBGene00022538	179248	ZC190.4	0.57441	1.77608	0.0894029
WBGene00044213	3565987	Y102A5C.36	2.79123	16.3011	0.000403125
WBGene00022530	191089	ZC155.2	0.205609	1.22827	0.682525
WBGene00016698	183497	C46A5.1	2.78492	16.1986	4.30769e-06
WBGene00010904	175591	ugt-62	2.75398	15.705	7.52698e-08
WBGene00023503	3565104	F17C11.13	2.75388	15.7034	1.54426e-05
WBGene00022523	191080	ZC132.4	-0.364306	0.694679	0.376646
WBGene00022503	180438	ZC13.2	0.0103069	1.01036	0.964169
WBGene00022502	180437	ZC13.1	0.0494254	1.05067	0.810878
WBGene00010183	3565474	fipr-13	2.71615	15.122	0.0329349
WBGene00010125	178247	dod-22	2.7015	14.902	1.75466e-06
WBGene00119204	13215857	ZC116.5	-0.452257	0.636191	0.31859
WBGene00009805	179930	F47B8.4	2.69694	14.8343	0.00058156
WBGene00013853	259343	ZC116.1	-0.291795	0.746922	0.393549
WBGene00009226	180093	cyp-37B1	2.67221	14.4719	0.00159122
WBGene00010908	175595	zbp-1	-0.111976	0.894066	0.257078
WBGene00006971	175954	zak-1	0.153848	1.16631	0.433963
WBGene00006970	177144	zag-1	-0.232734	0.792365	0.283872
WBGene00022127	171835	yop-1	-0.219676	0.802779	0.016599
WBGene00011305	179780	R186.1	2.67206	14.4698	2.62772e-06
WBGene00015164	176031	ykt-6	-0.0583592	0.943311	0.476044
WBGene00012898	#N/A	Y46G5A.6	2.66734	14.4016	7.84181e-05
WBGene00019471	187093	cyp-35B2	2.65267	14.1919	0.00123783
WBGene00013677	173311	yars-1	0.0633758	1.06543	0.555401
WBGene00008748	181267	yap-1	0.0799058	1.08318	0.375995
WBGene00021186	174214	Y9D1A.1	-0.239125	0.787316	0.363653
WBGene00017726	184872	F22H10.2	2.64535	14.0884	8.75838e-07
WBGene00012421	189405	Y9C2UA.1	-0.188479	0.828218	0.385894
WBGene00021185	189424	Y9C12A.1	-0.377987	0.685239	0.110972
WBGene00022410	259630	Y97E10C.1	-0.277546	0.757641	0.0901667
WBGene00044552	3896867	Y97E10AR.8	-0.344154	0.70882	0.410453
WBGene00008377	179496	D1054.10	2.64058	14.0213	0.0324238
WBGene00022399	179176	Y97E10AR.4	0.378037	1.45942	0.189874
WBGene00022398	179175	Y97E10AR.3	0.388358	1.47456	0.0665846
WBGene00010209	#N/A	fbxa-191	2.63824	13.9886	0.000255601
WBGene00010919	187477	M117.3	2.63315	13.9175	2.03264e-05
WBGene00022394	190814	Y97E10AL.3	-0.295331	0.744286	0.0545834
WBGene00045434	6418593	Y95D11A.3	0.187877	1.20669	0.452885
WBGene00013605	173000	Y95D11A.1	0.234326	1.26406	0.122892
WBGene00022388	190806	Y95B8A.8	0.255856	1.29157	0.05587
WBGene00022386	171674	Y95B8A.6	0.0413655	1.04223	0.763783
WBGene00022385	190805	Y95B8A.4	0.184917	1.20312	0.68819
WBGene00022383	171676	Y95B8A.2	-0.215208	0.806374	0.346979
WBGene00022391	190810	Y95B8A.12	-0.31614	0.728957	0.160741
WBGene00008378	179497	D1054.11	2.63309	13.9167	0.0436076
WBGene00022379	177055	Y94H6A.7	0.0245181	1.02482	0.880508
WBGene00022378	177054	Y94H6A.5	-0.152955	0.858168	0.161786
WBGene00022376	177052	Y94H6A.3	0.00714533	1.00717	0.967127
WBGene00235348	#N/A	Y94H6A.17	0.309567	1.36284	0.200268
WBGene00220216	#N/A	Y94H6A.15	-0.136536	0.872375	0.647722
WBGene00050885	6418689	Y94H6A.12	-0.00461142	0.995399	0.980512
WBGene00022382	259559	Y94H6A.10	-0.12371	0.883636	0.537186
WBGene00022372	190789	Y92H12BR.7	0.00421394	1.00422	0.982418
WBGene00022370	#N/A	Y92H12BR.4	-0.526089	0.590911	0.206054
WBGene00022369	171707	Y92H12BR.3	-0.160529	0.851693	0.0772712
WBGene00022368	171706	Y92H12BR.2	0.171299	1.18685	0.123951
WBGene00022367	190788	Y92H12BM.1	-0.221216	0.801544	0.176009
WBGene00022366	259365	Y92H12BL.5	-0.143736	0.866117	0.284325
WBGene00022365	190787	Y92H12BL.4	0.0390076	1.03978	0.780219
WBGene00022363	190786	Y92H12BL.1	-0.084451	0.919017	0.334597
WBGene00022361	171716	Y92H12A.5	-0.0222897	0.977957	0.77417
WBGene00022360	3565441	Y92H12A.4	-0.176573	0.838138	0.147515
WBGene00022358	171719	Y92H12A.2	-0.0358726	0.964763	0.781501
WBGene00220215	#N/A	Y92C3B.4	0.0896329	1.09377	0.813464
WBGene00015758	182602	nhr-155	2.62591	13.8172	0.00171425
WBGene00044261	3565705	Y87G2A.20	0.479926	1.61596	0.403458
WBGene00013594	173222	Y87G2A.2	0.194763	1.21502	0.269902
WBGene00045457	6418627	F33H12.7	2.61043	13.6049	0.0236885
WBGene00013604	3564964	Y87G2A.18	-0.101386	0.903584	0.696055
WBGene00020364	188290	T08E11.8	2.60852	13.5789	4.84975e-05
WBGene00005271	174486	srh-48	2.59143	13.3488	9.99841e-06
WBGene00013601	173230	Y87G2A.13	-0.167879	0.845456	0.101426
WBGene00013599	190778	Y87G2A.11	0.190476	1.20983	0.241406
WBGene00004041	#N/A	plg-1	2.58849	13.3097	4.48263e-05
WBGene00023172	24105057	Y23H5A.8	2.58503	13.2637	0.000109387
WBGene00000539	179559	cln-3.1	2.58062	13.2053	7.63447e-07
WBGene00194746	13188497	Y82E9BR.25	0.437622	1.54902	0.104049
WBGene00044761	4363048	Y82E9BR.23	0.704478	2.02279	0.0516017
WBGene00022354	3565003	Y82E9BR.22	0.109024	1.11519	0.459435
WBGene00022353	3565666	Y82E9BR.21	0.397851	1.48862	0.121663
WBGene00009299	180145	F31E9.6	2.57486	13.1295	4.24109e-05
WBGene00022351	190776	Y82E9BR.19	0.0637951	1.06587	0.803584
WBGene00022350	175303	Y82E9BR.18	0.13933	1.1495	0.0906504
WBGene00044773	4363132	C08A9.10	2.56509	13.0018	0.0122665
WBGene00022347	175298	Y82E9BR.14	0.0255065	1.02583	0.848954
WBGene00022346	175297	Y82E9BR.13	0.106898	1.11282	0.547188
WBGene00023395	#N/A	Y82E9BL.9	0.435601	1.54589	0.297932
WBGene00044402	3565083	Y82E9BL.18	0.242033	1.27384	0.238907
WBGene00016064	182852	acd-1	2.564	12.9876	0.000641098
WBGene00206459	#N/A	Y80D4G.1	-0.442436	0.642469	0.159175
WBGene00017541	177630	F17E9.4	2.56054	12.9428	0.0256004
WBGene00013586	180237	Y80D3A.8	0.501195	1.65069	0.192708
WBGene00012420	178455	Y7A9D.1	-0.203024	0.816259	0.348713
WBGene00011429	179530	T04C12.7	2.55696	12.8965	0.00269815
WBGene00020613	188643	T20D4.7	2.5499	12.8058	0.000105478
WBGene00012416	178453	Y7A9A.1	-0.16036	0.851837	0.653596
WBGene00012408	189381	Y7A5A.2	0.615763	1.85107	0.143469
WBGene00012407	181666	Y7A5A.1	-0.115809	0.890645	0.52418
WBGene00013580	176638	Y79H2A.3	-0.0945479	0.909784	0.218191
WBGene00013579	190739	Y79H2A.2	0.220334	1.24649	0.614521
WBGene00022310	176951	Y77E11A.7	0.117146	1.12428	0.561837
WBGene00001762	185409	gst-14	2.53822	12.6571	0.000678928
WBGene00044464	3896816	Y77E11A.16	0.187975	1.2068	0.369941
WBGene00022314	176949	Y77E11A.14	-0.406991	0.66565	0.144837
WBGene00022313	259552	Y77E11A.12	-0.00211452	0.997888	0.989794
WBGene00006541	181639	tbh-1	2.53783	12.6521	0.0431918
WBGene00022300	177000	Y76B12C.6	0.366113	1.44212	0.0833056
WBGene00022298	176998	Y76B12C.4	0.176408	1.19292	0.750747
WBGene00077636	#N/A	Y46G5A.43	2.51638	12.3836	7.9956e-06
WBGene00220211	#N/A	Y76B12C.11	0.303431	1.3545	0.220665
WBGene00013577	176786	Y76A2B.5	0.0620025	1.06396	0.428086
WBGene00021673	#N/A	Y48G1BM.8	2.50827	12.2837	2.07772e-05
WBGene00013545	190701	Y75B8A.8	0.087307	1.09123	0.38515
WBGene00013544	176646	Y75B8A.7	-0.182654	0.833056	0.0508529
WBGene00013543	176645	Y75B8A.6	-0.25085	0.778139	0.224748
WBGene00194855	13191537	Y75B8A.44	-0.410288	0.663459	0.117118
WBGene00013541	176643	Y75B8A.4	0.463966	1.59037	0.101209
WBGene00013562	176659	Y75B8A.32	0.28901	1.33511	0.120306
WBGene00013561	176658	Y75B8A.31	0.147149	1.15853	0.23372
WBGene00019968	178797	R08F11.4	2.50776	12.2774	0.000176536
WBGene00077491	6418754	K08H10.10	2.50684	12.2662	5.93992e-06
WBGene00007225	174469	C01G6.3	2.4878	12.0347	0.0329894
WBGene00013557	176653	Y75B8A.24	-0.132086	0.876265	0.300477
WBGene00013556	190709	Y75B8A.23	0.14028	1.1506	0.818589
WBGene00009696	173190	F44F1.4	2.48133	11.9571	0.000319288
WBGene00013553	190705	Y75B8A.18	0.282751	1.32677	0.324106
WBGene00013551	176650	Y75B8A.16	0.263171	1.30105	0.230234
WBGene00013550	176649	Y75B8A.14	-0.125256	0.882271	0.219508
WBGene00013549	176648	Y75B8A.13	-0.100354	0.904518	0.277787
WBGene00016551	183356	C40A11.8	2.47839	11.9221	0.00108338
WBGene00013547	190702	Y75B8A.10	0.338734	1.40317	0.517505
WBGene00022288	190699	Y75B7B.1	0.16624	1.18086	0.670024
WBGene00021886	#N/A	Y54G2A.21	2.4729	11.8568	4.44234e-05
WBGene00002182	176041	kap-1	2.46308	11.7409	8.66701e-07
WBGene00013568	190717	Y75B12B.3	0.0369672	1.03766	0.91352
WBGene00013567	190716	Y75B12B.1	0.745227	2.10692	0.187056
WBGene00235381	#N/A	Y74C9A.9	-0.147187	0.863133	0.568813
WBGene00017823	184977	F26D11.6	2.46147	11.7221	1.216e-05
WBGene00007691	182818	C23H4.2	2.44973	11.5852	7.12046e-06
WBGene00020976	189146	oac-51	2.44888	11.5753	0.00260841
WBGene00010215	180098	nhr-193	2.44656	11.5485	1.95989e-05
WBGene00019105	#N/A	asp-8	2.44652	11.548	2.8145e-06
WBGene00001816	171694	haf-6	2.43231	11.3852	4.1873e-07
WBGene00013529	178431	Y73F8A.24	0.203926	1.22621	0.0826111
WBGene00013526	178430	Y73F8A.20	0.266071	1.30483	0.566986
WBGene00013524	190677	Y73F8A.15	0.0043642	1.00437	0.991859
WBGene00013523	190676	Y73F8A.14	0.288303	1.33416	0.604521
WBGene00013522	190675	Y73F8A.13	0.0780059	1.08113	0.808878
WBGene00013521	178428	Y73F8A.12	0.485925	1.62568	0.408624
WBGene00194926	13198723	K08D8.12	2.42891	11.3465	8.47493e-06
WBGene00008825	180077	F14H3.6	2.41819	11.2255	0.0380122
WBGene00022274	171726	Y73E7A.8	-0.54598	0.579274	0.22308
WBGene00022273	171724	Y73E7A.6	0.0352728	1.0359	0.771614
WBGene00022270	190665	Y73E7A.3	0.0899743	1.09415	0.538381
WBGene00022269	171723	Y73E7A.2	-0.188635	0.828088	0.0952282
WBGene00022268	171725	Y73E7A.1	-0.0686185	0.933683	0.492075
WBGene00010273	186545	srm-3	2.41681	11.2101	4.25025e-05
WBGene00022259	178757	Y73C8B.2	-0.251405	0.777708	0.239726
WBGene00022258	190658	Y73C8B.1	0.145802	1.15697	0.45594
WBGene00044350	3565715	Y73B6BL.44	-0.0738026	0.928855	0.697728
WBGene00022254	177402	Y73B6BL.35	-0.861371	0.422582	0.0566774
WBGene00022252	177408	Y73B6BL.31	0.0560427	1.05764	0.651843
WBGene00045067	4927049	F07C6.6	2.41544	11.1947	0.00439107
WBGene00021671	190039	Y48G1BM.6	2.41273	11.1644	1.05207e-05
WBGene00022248	177410	Y73B6BL.27	0.0899565	1.09413	0.682833
WBGene00022244	177404	Y73B6BL.23	0.0864949	1.09035	0.797027
WBGene00011202	187771	R10E4.6	2.41034	11.1378	0.00231432
WBGene00022229	#N/A	Y73B6A.2	-0.0990602	0.905688	0.800312
WBGene00022228	177434	Y73B6A.1	0.0461626	1.04724	0.90532
WBGene00045415	6418800	Y43F8B.15	2.40848	11.117	8.51958e-05
WBGene00022211	#N/A	Y73B3A.9	0.294414	1.34234	0.0825989
WBGene00022206	190622	Y73B3A.4	0.672547	1.95922	0.0762381
WBGene00044107	3565521	F58G6.9	2.40563	11.0855	2.17704e-08
WBGene00045096	13198301	K01A6.7	2.40113	11.0356	0.0014074
WBGene00022221	3564958	Y73B3A.20	-0.350349	0.704442	0.141525
WBGene00022219	190636	Y73B3A.18	0.154187	1.16671	0.313798
WBGene00023191	#N/A	Y73B3A.17	-0.420261	0.656875	0.105035
WBGene00022212	#N/A	Y73B3A.10	0.227738	1.25576	0.27678
WBGene00022203	180384	Y73B3A.1	0.391185	1.47873	0.274269
WBGene00021654	173614	Y47G7B.2	2.39311	10.9475	0.00016698
WBGene00022197	190618	Y71H2B.8	0.296738	1.34546	0.24468
WBGene00000715	188514	col-142	2.39241	10.9398	0.00071452
WBGene00022194	175381	Y71H2B.4	0.157875	1.17102	0.231172
WBGene00022192	175382	Y71H2B.2	0.197355	1.21818	0.14745
WBGene00022198	175379	Y71H2B.11	0.133916	1.1433	0.527324
WBGene00022191	190616	Y71H2B.1	-0.249861	0.778909	0.558923
WBGene00022188	175400	Y71H2AR.1	0.0719158	1.07456	0.509843
WBGene00045411	6418698	C25F9.11	2.36467	10.6405	0.00193464
WBGene00044707	4363006	F22G12.7	2.36361	10.6293	0.00014949
WBGene00022170	3565081	Y71H2AM.5	-0.181621	0.833917	0.0874338
WBGene00022169	175397	Y71H2AM.4	0.0228753	1.02314	0.796402
WBGene00022168	190606	Y71H2AM.3	0.0512786	1.05262	0.624122
WBGene00022185	175395	Y71H2AM.20	-0.0272616	0.973107	0.76083
WBGene00022167	190605	Y71H2AM.2	0.358659	1.43141	0.0552651
WBGene00006394	172451	taf-11.2	2.35685	10.5577	0.00194157
WBGene00022179	190609	Y71H2AM.14	0.167971	1.1829	0.518706
WBGene00007162	181950	fbxa-153	2.34773	10.4618	0.000208418
WBGene00022177	175389	Y71H2AM.12	0.326073	1.38552	0.0907469
WBGene00016639	183438	C44B12.6	2.33182	10.2967	3.30707e-05
WBGene00022175	175386	Y71H2AM.10	-0.407367	0.6654	0.0598583
WBGene00014672	#N/A	C08F11.6	2.32783	10.2556	0.000507809
WBGene00022165	190604	Y71H2AL.2	-0.400312	0.670111	0.12782
WBGene00022201	180573	Y71H10B.1	0.0130478	1.01313	0.913468
WBGene00003705	178708	nhr-115	2.32723	10.2495	1.32411e-05
WBGene00018772	186189	F53G12.4	2.32695	10.2466	0.000129256
WBGene00185098	13179386	Y71G12B.35	-0.0547241	0.946746	0.787537
WBGene00044358	3564853	Y71G12B.33	-0.12287	0.884379	0.837225
WBGene00001777	190225	gst-29	2.32516	10.2283	0.000314955
WBGene00044348	3565511	Y71G12B.31	-0.0935199	0.91072	0.660389
WBGene00044347	3565302	Y71G12B.30	0.472544	1.60407	0.404676
WBGene00022143	190597	Y71G12B.3	0.500668	1.64982	0.333213
WBGene00022162	171745	Y71G12B.27	0.0708808	1.07345	0.900028
WBGene00007440	182409	C08E8.4	2.31946	10.1701	0.00251984
WBGene00022160	171740	Y71G12B.25	-0.69148	0.500834	0.0658438
WBGene00014954	#N/A	Y102A5C.5	2.30591	10.0333	0.00048845
WBGene00022157	190603	Y71G12B.22	0.681137	1.97612	0.29931
WBGene00011673	188357	cyp-13A6	2.30207	9.99489	0.000203073
WBGene00194687	13219089	F57C12.6	2.29602	9.93453	2.39426e-05
WBGene00000656	174652	col-80	2.29401	9.91465	0.00976741
WBGene00022153	190600	Y71G12B.13	-0.0374196	0.963272	0.744203
WBGene00010196	175111	F57C2.4	2.28244	9.80054	0.0363003
WBGene00022140	171759	Y71G12A.4	0.170508	1.18591	0.711254
WBGene00008393	179904	D1086.6	2.28016	9.77823	0.0457867
WBGene00015829	182659	math-15	2.2769	9.74641	0.000920685
WBGene00008105	179528	C45B11.2	2.26863	9.66619	0.000396159
WBGene00022128	260184	Y71F9B.6	0.15617	1.16902	0.198572
WBGene00044712	4363002	F22G12.8	2.26356	9.61726	4.41257e-05
WBGene00022133	190592	Y71F9B.15	0.806716	2.24054	0.194686
WBGene00022131	171841	Y71F9B.13	0.0531335	1.05457	0.681217
WBGene00022125	190590	Y71F9B.1	0.0873117	1.09124	0.513849
WBGene00044894	4927045	Y71F9AR.4	0.195111	1.21545	0.261765
WBGene00022123	190589	Y71F9AR.2	0.0224712	1.02273	0.912826
WBGene00022114	171854	Y71F9AL.9	-0.0715775	0.930924	0.432102
WBGene00001859	188129	hil-8	2.23463	9.34299	0.00332136
WBGene00022110	171861	Y71F9AL.4	-0.50052	0.606215	0.157
WBGene00022108	171863	Y71F9AL.2	0.343211	1.40947	0.481717
WBGene00022117	190588	Y71F9AL.12	0.0199101	1.02011	0.867575
WBGene00022115	171852	Y71F9AL.10	0.167786	1.18268	0.214444
WBGene00022107	171864	Y71F9AL.1	0.138348	1.14838	0.261567
WBGene00022104	175280	Y71D11A.3	0.469786	1.59965	0.129814
WBGene00013513	190582	Y71A12C.2	0.323283	1.38166	0.150403
WBGene00017082	183970	DC2.5	2.23439	9.34081	2.58284e-06
WBGene00006539	179680	tbb-6	2.22677	9.26989	0.000286314
WBGene00014947	#N/A	Y71A12B.14	0.343243	1.40951	0.258742
WBGene00013510	#N/A	Y71A12B.13	0.158317	1.17154	0.651121
WBGene00013509	173263	Y71A12B.12	-0.643558	0.525419	0.0603339
WBGene00013499	190573	Y70G10A.3	0.0293865	1.02982	0.874556
WBGene00013496	190571	Y70D2A.1	0.0809498	1.08432	0.736003
WBGene00050904	6418793	Y70C5A.3	0.679715	1.97332	0.138032
WBGene00219218	13195842	Y73B6BL.288	2.22237	9.22915	0.00288684
WBGene00012399	189376	Y6E2A.5	0.177554	1.19429	0.399066
WBGene00050915	6418812	Y6E2A.10	0.225415	1.25284	0.713213
WBGene00012396	174817	Y6D1A.2	0.0364525	1.03713	0.916033
WBGene00000519	176546	cku-70	2.21432	9.15521	3.23408e-06
WBGene00012393	173239	Y6B3B.9	-0.0528293	0.948542	0.687532
WBGene00012391	189369	Y6B3B.7	-0.0579796	0.943669	0.84233
WBGene00219918	#N/A	F27C1.18	2.21228	9.1365	6.74397e-05
WBGene00012389	189368	Y6B3B.4	0.0659217	1.06814	0.626181
WBGene00012388	189367	Y6B3B.3	-0.10241	0.90266	0.831777
WBGene00012387	189366	Y6B3B.1	-0.0501298	0.951106	0.910147
WBGene00013484	190559	Y69H2.9	-0.316498	0.728697	0.250888
WBGene00013482	180224	Y69H2.7	0.23583	1.26596	0.160095
WBGene00013481	180221	Y69H2.3	-0.176219	0.838435	0.68986
WBGene00050884	6418811	Y69H2.15	-0.437304	0.645775	0.065443
WBGene00013485	190560	Y69H2.10	0.367522	1.44415	0.156658
WBGene00013479	190556	Y69H2.1	-0.0896149	0.914283	0.699197
WBGene00022102	190555	Y69F12A.1	0.17338	1.18932	0.70213
WBGene00013478	190554	Y69E1A.8	-0.0100173	0.990033	0.98239
WBGene00013477	190551	Y69E1A.5	0.0424016	1.04331	0.885397
WBGene00013476	190550	Y69E1A.4	0.342012	1.40778	0.55503
WBGene00013475	190549	Y69E1A.3	0.58895	1.8021	0.296409
WBGene00013474	177992	Y69E1A.2	0.418472	1.51964	0.509359
WBGene00013473	177991	Y69E1A.1	0.357979	1.43044	0.581526
WBGene00022079	#N/A	Y69A2AR.8	0.0205915	1.0208	0.961289
WBGene00235294	24105195	Y69A2AR.47	0.198451	1.21951	0.64972
WBGene00022101	177042	Y69A2AR.32	0.0238599	1.02415	0.886781
WBGene00012228	175068	W03H9.2	2.2122	9.13584	0.000107528
WBGene00022075	177047	Y69A2AR.3	-0.0344444	0.966142	0.745568
WBGene00022099	177043	Y69A2AR.28	-0.0472544	0.953845	0.720891
WBGene00022094	190544	Y69A2AR.23	0.146901	1.15824	0.758492
WBGene00022093	190543	Y69A2AR.22	-0.349696	0.704903	0.105634
WBGene00022092	177037	Y69A2AR.21	-0.0201583	0.980043	0.868779
WBGene00022090	177036	Y69A2AR.19	0.443961	1.55887	0.442012
WBGene00022089	177038	Y69A2AR.18	0.170017	1.18532	0.0903517
WBGene00022087	177039	Y69A2AR.16	-0.0711593	0.931314	0.344536
WBGene00022085	#N/A	Y69A2AR.14	-0.0266102	0.973741	0.94983
WBGene00022074	177051	Y69A2AR.1	0.306148	1.35818	0.0744168
WBGene00019963	178795	R08E5.3	2.21109	9.1257	9.09523e-08
WBGene00014941	#N/A	Y67H2A.9	-0.117121	0.889477	0.437701
WBGene00011172	177919	R09E10.2	2.20933	9.10959	0.0247603
WBGene00013463	178288	Y67H2A.5	-0.0198318	0.980364	0.84417
WBGene00013461	178286	Y67H2A.2	0.126675	1.13505	0.516552
WBGene00016046	182835	C24B5.4	2.19953	9.02082	0.000101461
WBGene00022073	177088	Y67D8C.9	-0.320355	0.725892	0.216608
WBGene00022067	177086	Y67D8C.3	0.38636	1.47161	0.0778956
WBGene00194695	13218162	B0462.5	2.19537	8.9833	0.0105727
WBGene00011805	188556	T16G12.4	2.19336	8.96526	0.000172078
WBGene00022063	190516	Y67D8B.4	0.114607	1.12143	0.694142
WBGene00022059	177092	Y67D8A.2	0.108221	1.11429	0.2869
WBGene00235356	#N/A	Y67D8A.10	0.231985	1.2611	0.320407
WBGene00022057	175309	Y67D2.7	0.173161	1.18906	0.259535
WBGene00022055	190511	Y67D2.5	0.266533	1.30543	0.152238
WBGene00018413	178704	cyp-33C4	2.18751	8.91303	1.80421e-05
WBGene00022696	175855	ZK328.7	2.1864	8.90311	3.02251e-05
WBGene00013449	172835	Y67A6A.1	0.0532171	1.05466	0.883703
WBGene00009867	186015	F49C5.4	2.18437	8.88506	0.0010433
WBGene00013456	190509	Y67A10A.7	-0.439535	0.644336	0.0898304
WBGene00013452	190507	Y67A10A.3	0.0439506	1.04493	0.934665
WBGene00006075	184824	str-7	2.17677	8.8178	3.03392e-06
WBGene00022047	176871	Y66H1A.5	0.156458	1.16936	0.210975
WBGene00004003	180165	pgp-9	2.16854	8.74547	2.18534e-06
WBGene00013887	179983	nspa-5	2.16817	8.74226	0.00919584
WBGene00013434	176589	Y66D12A.8	-0.0396308	0.961144	0.816215
WBGene00007709	172885	clec-87	2.16694	8.7315	0.0153166
WBGene00007991	173286	C37A5.7	2.15943	8.66621	2.78395e-06
WBGene00013429	176592	Y66D12A.3	0.571636	1.77116	0.388693
WBGene00010585	187021	K05C4.9	2.15475	8.62569	0.000671237
WBGene00020015	187830	nhr-210	2.15033	8.58769	6.36313e-06
WBGene00013445	190501	Y66D12A.19	0.255917	1.29165	0.381691
WBGene00013442	190499	Y66D12A.16	0.224048	1.25113	0.426693
WBGene00013440	190498	Y66D12A.14	0.0416531	1.04253	0.875641
WBGene00022181	190610	pho-9	2.14986	8.58362	0.000452926
WBGene00013437	176586	Y66D12A.11	0.374593	1.4544	0.556138
WBGene00013436	176587	Y66D12A.10	0.00164285	1.00164	0.990882
WBGene00014213	181689	ZK1073.1	2.14891	8.57547	1.0088e-06
WBGene00194864	13191416	Y66A7A.9	0.78702	2.19684	0.203963
WBGene00013426	190492	Y66A7A.7	0.18833	1.20723	0.464773
WBGene00013424	190491	Y66A7A.4	0.17851	1.19543	0.630021
WBGene00003091	179429	lys-2	2.13236	8.43476	2.62161e-05
WBGene00220190	#N/A	Y65B4BM.2	-0.456411	0.633554	0.320985
WBGene00022039	3564829	Y65B4BL.7	0.139022	1.14915	0.55938
WBGene00022038	190487	Y65B4BL.6	-0.0988086	0.905916	0.679329
WBGene00022036	171641	Y65B4BL.4	0.528805	1.6969	0.124584
WBGene00022035	171640	Y65B4BL.3	0.555123	1.74216	0.168078
WBGene00022033	171644	Y65B4BL.1	-0.474132	0.622425	0.261966
WBGene00022032	171658	Y65B4A.9	0.133222	1.1425	0.8255
WBGene00022031	171657	Y65B4A.8	0.00463917	1.00465	0.964264
WBGene00007303	182229	rnh-1.3	2.13125	8.42538	0.000131835
WBGene00021872	177068	clec-85	2.12752	8.39402	2.53999e-07
WBGene00007835	180096	oac-7	2.11631	8.30048	3.68549e-05
WBGene00019070	186552	F58H7.5	2.09866	8.15527	4.38192e-05
WBGene00220188	#N/A	Y65B4A.10	-0.196214	0.821836	0.366131
WBGene00022025	171656	Y65B4A.1	0.00382192	1.00383	0.976473
WBGene00013419	190478	Y65A5A.2	0.580384	1.78673	0.117414
WBGene00013418	178456	Y65A5A.1	0.0250253	1.02534	0.904634
WBGene00022024	180777	Y64H9A.2	-0.379189	0.684416	0.364908
WBGene00019564	187208	K09D9.1	2.09349	8.1132	5.28352e-05
WBGene00045293	#N/A	fbxa-175	2.0933	8.11167	0.000109584
WBGene00013407	173280	Y63D3A.8	-0.00708429	0.992941	0.937598
WBGene00013406	173279	Y63D3A.7	0.000577388	1.00058	0.995258
WBGene00009296	185160	F31E9.3	2.09184	8.0998	4.19449e-05
WBGene00015085	175806	B0244.10	2.09163	8.0981	7.19013e-06
WBGene00018206	185500	ugt-61	2.08852	8.07294	7.85535e-06
WBGene00018602	180697	F48D6.4	2.08665	8.05785	1.03273e-05
WBGene00013153	#N/A	Y53F4B.6	2.08396	8.03625	8.76739e-05
WBGene00013401	190468	Y62H9A.13	0.0299773	1.03043	0.932901
WBGene00017680	#N/A	F21F8.6	2.07663	7.97755	4.47216e-05
WBGene00077453	6418641	Y62F5A.12	0.304815	1.35637	0.404793
WBGene00013388	3564988	Y62F5A.10	-0.0470358	0.954053	0.910375
WBGene00007388	179544	folt-1	2.06968	7.92226	1.56684e-06
WBGene00013374	190452	Y62E10A.3	-0.350233	0.704524	0.467267
WBGene00044745	4363066	Y62E10A.20	0.0893628	1.09348	0.6371
WBGene00009839	185954	fbxa-188	2.06325	7.87151	0.000104753
WBGene00011712	188427	T11F9.10	2.05075	7.77375	3.1959e-05
WBGene00013380	178305	Y62E10A.14	0.19397	1.21406	0.675144
WBGene00013379	178304	Y62E10A.13	0.235952	1.26611	0.194667
WBGene00014053	191388	ZK669.3	2.04348	7.71746	0.0106792
WBGene00000671	353461	col-96	2.02133	7.54836	0.0469918
WBGene00022015	178848	Y61A9LA.3	-0.153491	0.857709	0.0998145
WBGene00012904	174909	tiar-2	2.01297	7.4855	4.17162e-06
WBGene00022022	178850	Y61A9LA.11	0.228102	1.25621	0.0608788
WBGene00022021	178851	Y61A9LA.10	-0.0540986	0.947339	0.447108
WBGene00022014	178849	Y61A9LA.1	0.168701	1.18377	0.448908
WBGene00012374	189328	W09H1.4	2.00797	7.44816	0.00219871
WBGene00013359	180308	Y60A3A.8	0.29678	1.34552	0.0589915
WBGene00019738	180590	clec-265	2.00659	7.43792	6.83546e-08
WBGene00023519	259682	Y60A3A.24	0.0419608	1.04285	0.859559
WBGene00018351	259422	F42G2.2	1.99178	7.32856	3.06362e-05
WBGene00013366	353457	Y60A3A.21	0.230632	1.2594	0.140286
WBGene00013365	180305	Y60A3A.19	-0.18836	0.828317	0.0804251
WBGene00014933	#N/A	Y60A3A.11	-0.0590088	0.942698	0.8469
WBGene00019961	178794	R08E5.1	1.9886	7.30527	0.000176944
WBGene00011293	187892	R102.6	1.96852	7.16007	5.37242e-05
WBGene00004875	173269	smd-1	1.95965	7.09686	5.0022e-06
WBGene00022012	190429	Y59H11AR.4	0.228514	1.25673	0.410842
WBGene00022008	190426	Y59H11AM.4	0.705764	2.02539	0.207532
WBGene00044346	3565373	Y59E9AL.8	-0.218941	0.803369	0.61413
WBGene00021996	177298	Y59E9AL.6	0.551154	1.73525	0.417857
WBGene00021995	#N/A	Y59E9AL.5	0.124542	1.13263	0.787852
WBGene00021994	177296	Y59E9AL.4	0.144037	1.15493	0.520923
WBGene00195093	13193758	Y59E9AL.36	0.156191	1.16905	0.413352
WBGene00021993	3565257	Y59E9AL.3	1.03228	2.80746	0.159087
WBGene00043743	3565611	Y59E9AL.2	0.940348	2.56087	0.236171
WBGene00010789	187335	sulp-5	1.95581	7.06962	0.00115243
WBGene00021985	173576	Y59C2A.2	0.0568339	1.05848	0.59842
WBGene00021984	173577	Y59C2A.1	0.18329	1.20116	0.369472
WBGene00013345	180182	Y59A8B.8	-0.0224031	0.977846	0.885353
WBGene00013353	190398	Y59A8B.21	0.451736	1.57104	0.136371
WBGene00013349	190395	Y59A8B.12	0.445692	1.56157	0.353152
WBGene00007073	179450	ugt-2	1.95155	7.03959	1.52751e-05
WBGene00021979	190383	Y58A7A.5	0.448792	1.56642	0.228892
WBGene00008497	175051	F01D5.7	1.94815	7.01571	0.000600773
WBGene00011677	188361	cyp-13A1	1.94543	6.99667	0.00184242
WBGene00021976	190382	Y58A7A.2	-0.647402	0.523404	0.118473
WBGene00021975	190381	Y58A7A.1	0.10557	1.11134	0.536563
WBGene00021969	173506	Y57G7A.6	0.831944	2.29778	0.16329
WBGene00021968	173505	Y57G7A.5	0.446953	1.56354	0.425872
WBGene00021974	259416	Y57G7A.11	-0.213577	0.80769	0.51101
WBGene00014955	#N/A	Y102A5C.6	1.94124	6.96741	0.000262563
WBGene00013307	178401	Y57G11C.9	0.173346	1.18928	0.13258
WBGene00013306	178400	Y57G11C.8	-0.098212	0.906457	0.788493
WBGene00013304	190372	Y57G11C.6	0.418508	1.51969	0.444152
WBGene00044741	4363061	Y57G11C.52	0.316481	1.37229	0.578451
WBGene00012548	189614	Y37D8A.6	1.93318	6.91147	2.14693e-06
WBGene00013303	190371	Y57G11C.5	0.51876	1.67994	0.373642
WBGene00013337	3565195	Y57G11C.48	0.808143	2.24374	0.134086
WBGene00013334	3565782	Y57G11C.45	-0.167809	0.845516	0.655076
WBGene00013332	3565931	Y57G11C.43	0.21545	1.24042	0.121114
WBGene00013331	3565027	Y57G11C.42	-0.335918	0.714682	0.100541
WBGene00018730	186146	F53A9.7	1.9168	6.79915	0.000365378
WBGene00006650	#N/A	tts-1	1.91619	6.79501	0.00179485
WBGene00013327	178410	Y57G11C.38	0.18663	1.20518	0.401582
WBGene00003680	178577	nhr-90	1.91391	6.77954	7.68957e-06
WBGene00013323	178394	Y57G11C.33	-0.0243613	0.975933	0.820078
WBGene00013322	178393	Y57G11C.32	-0.198351	0.820082	0.514706
WBGene00013321	178396	Y57G11C.31	-0.102053	0.902982	0.659752
WBGene00013301	178398	Y57G11C.3	0.102121	1.10752	0.225836
WBGene00013318	190377	Y57G11C.23	0.550621	1.73433	0.366575
WBGene00013317	178409	Y57G11C.22	0.211261	1.23523	0.330286
WBGene00013310	178406	Y57G11C.14	0.314928	1.37016	0.590974
WBGene00194649	13203002	Y57G11C.1130	-0.0641491	0.937865	0.880545
WBGene00013297	178391	Y57G11B.5	2.28683	9.84369	0.090679
WBGene00013296	190367	Y57G11B.3	0.121463	1.12915	0.829147
WBGene00013295	190366	Y57G11B.2	-0.01221	0.987864	0.945751
WBGene00013292	190363	Y57G11A.4	-0.227209	0.796754	0.0957627
WBGene00013290	178389	Y57G11A.2	0.655361	1.92584	0.329155
WBGene00044612	3896861	Y57E12AR.1	-0.243052	0.784231	0.265678
WBGene00021960	179094	Y57E12AM.1	0.150433	1.16234	0.119672
WBGene00021959	179092	Y57E12AL.6	-0.181165	0.834298	0.0690445
WBGene00014914	13182034	Y52B11A.11	1.90323	6.70754	0.000830127
WBGene00013279	190346	Y57A10B.7	0.281941	1.3257	0.598351
WBGene00013253	190336	Y57A10A.8	0.376033	1.45649	0.0918508
WBGene00013252	190335	Y57A10A.7	0.0887803	1.09284	0.784388
WBGene00013251	#N/A	Y57A10A.6	0.140329	1.15065	0.514774
WBGene00013250	174856	Y57A10A.5	0.141634	1.15215	0.597174
WBGene00013249	190333	Y57A10A.4	0.207773	1.23093	0.376541
WBGene00018955	171611	F56C11.3	1.90067	6.6904	3.40979e-06
WBGene00013248	174855	Y57A10A.3	-0.29283	0.746149	0.22276
WBGene00004241	174373	puf-5	1.90057	6.68972	0.0428468
WBGene00013268	190342	Y57A10A.28	-0.13033	0.877805	0.354645
WBGene00013267	174869	Y57A10A.27	-0.0604155	0.941373	0.557823
WBGene00013266	174868	Y57A10A.26	-0.0584735	0.943203	0.805163
WBGene00013264	174864	Y57A10A.24	-0.83657	0.433194	0.0862609
WBGene00010353	178064	H02I12.5	1.89413	6.64678	0.0139671
WBGene00013247	190332	Y57A10A.2	0.0231255	1.02339	0.926038
WBGene00008739	174797	F13D12.3	1.88965	6.61708	2.17746e-06
WBGene00010128	186340	F55G11.8	1.8773	6.53583	4.00654e-05
WBGene00012020	180119	gyg-2	1.87256	6.50491	0.0121178
WBGene00013246	190331	Y57A10A.1	0.298689	1.34809	0.178485
WBGene00013228	176629	Y56A3A.7	0.0771991	1.08026	0.684542
WBGene00013227	176618	Y56A3A.6	0.325248	1.38437	0.0704825
WBGene00007521	182517	C11E4.7	1.86555	6.4595	0.0410639
WBGene00010451	175447	K01A11.3	1.86184	6.43559	0.000158945
WBGene00005643	178586	srp-2	1.85498	6.39159	0.000664583
WBGene00013242	176634	Y56A3A.30	0.0170623	1.01721	0.908991
WBGene00013240	176632	Y56A3A.28	0.192213	1.21193	0.279653
WBGene00017133	173923	EEED8.2	1.85424	6.38686	0.000284683
WBGene00013225	176616	Y56A3A.2	-0.104737	0.900561	0.207328
WBGene00013237	176622	Y56A3A.19	0.13302	1.14227	0.121616
WBGene00023284	13211878	F41B5.1	1.84463	6.32577	0.000416364
WBGene00045058	4927064	gadr-5	1.82959	6.23133	4.82874e-05
WBGene00044459	3896809	Y55F3C.9	-0.110047	0.895792	0.567337
WBGene00021943	190317	Y55F3BR.6	-0.111563	0.894435	0.612855
WBGene00021939	190314	Y55F3BR.2	-0.519449	0.594848	0.0668574
WBGene00044757	4363075	Y55F3BR.11	-0.115576	0.890853	0.52
WBGene00003987	180963	pes-23	1.82626	6.21061	0.0479399
WBGene00021938	176913	Y55F3BR.1	-0.00669194	0.99333	0.939338
WBGene00185088	13192056	Y55F3BL.4	0.290253	1.33677	0.11704
WBGene00007766	173029	C27C7.1	1.82148	6.18099	0.000529014
WBGene00021933	176929	Y55F3AR.2	-0.186828	0.829586	0.0711799
WBGene00012130	189054	slc-17.4	1.81989	6.17116	0.000172965
WBGene00021926	176920	Y55F3AM.9	0.164819	1.17918	0.0971611
WBGene00021924	176918	Y55F3AM.6	0.0596123	1.06142	0.643716
WBGene00021923	190307	Y55F3AM.5	0.0674874	1.06982	0.597116
WBGene00021921	176922	Y55F3AM.3	-0.200136	0.81862	0.0813719
WBGene00017134	184042	EEED8.3	1.80588	6.0853	0.0454683
WBGene00021931	190310	Y55F3AM.14	0.126436	1.13478	0.753682
WBGene00021930	176925	Y55F3AM.13	-0.180758	0.834638	0.0881815
WBGene00021928	190309	Y55F3AM.11	0.11185	1.11835	0.617236
WBGene00194861	13191136	H04D03.6	1.80269	6.06594	0.000191719
WBGene00012101	179599	zip-10	1.79528	6.02113	0.00024982
WBGene00021917	190304	Y55D5A.3	-0.515541	0.597177	0.0563291
WBGene00021915	175408	Y55D5A.1	-0.490361	0.612405	0.15214
WBGene00044401	3565001	Y55B1BR.6	0.122058	1.12982	0.569194
WBGene00021912	175203	Y55B1BR.2	0.0966564	1.10148	0.385439
WBGene00021909	175199	Y55B1BL.1	-0.0837747	0.919638	0.59129
WBGene00021908	190300	Y55B1AR.4	0.230106	1.25873	0.648578
WBGene00021907	190299	Y55B1AR.3	-0.450907	0.63705	0.31345
WBGene00021906	175211	Y55B1AR.2	0.0864489	1.0903	0.464317
WBGene00021904	190298	Y55B1AL.2	-0.0431793	0.95774	0.71772
WBGene00021903	3565913	Y55B1AL.1	-0.00476102	0.99525	0.976966
WBGene00050920	#N/A	Y54H5A.5	0.179497	1.19662	0.377831
WBGene00021900	175699	Y54H5A.2	0.0640776	1.06618	0.448071
WBGene00021899	175701	Y54H5A.1	-0.0756801	0.927113	0.277443
WBGene00013211	259327	Y54G9A.9	0.16122	1.17494	0.359782
WBGene00013210	175017	Y54G9A.7	0.178903	1.1959	0.0866759
WBGene00013208	175016	Y54G9A.5	0.704726	2.02329	0.0904727
WBGene00013207	190293	Y54G9A.4	-0.171523	0.842381	0.345538
WBGene00235268	24105156	Y54G2A.76	-0.74833	0.473156	0.12193
WBGene00000712	178857	col-139	1.77761	5.91569	0.0466788
WBGene00219425	13192519	Y54G2A.73	0.408957	1.50525	0.256854
WBGene00043702	24105153	Y54G2A.7	0.0146293	1.01474	0.940861
WBGene00045397	6418684	Y54G2A.52	0.419335	1.52095	0.106005
WBGene00021640	189994	Y47G6A.14	1.76759	5.85675	8.86132e-05
WBGene00077684	6418607	Y26D4A.21	1.761	5.81823	0.00148765
WBGene00044488	3896802	Y54G2A.45	0.54428	1.72337	0.154551
WBGene00016638	176932	perm-4	1.75213	5.76689	0.0423528
WBGene00011986	172854	T24D1.3	1.75082	5.75933	0.0106758
WBGene00012034	188916	T26C5.4	1.74982	5.75356	0.000108132
WBGene00021894	177061	Y54G2A.32	-0.525614	0.591192	0.0871134
WBGene00000703	178155	col-129	1.7451	5.72645	0.0438384
WBGene00021892	190285	Y54G2A.28	-0.0958671	0.908585	0.819619
WBGene00021890	177079	Y54G2A.26	0.00682488	1.00685	0.948693
WBGene00021889	#N/A	Y54G2A.24	-0.292176	0.746637	0.600808
WBGene00010758	175106	vnut-1	1.74433	5.72209	3.35479e-06
WBGene00011350	174273	perm-1	1.74219	5.70985	0.0094066
WBGene00021606	#N/A	Y46H3C.6	1.7417	5.70706	0.00123858
WBGene00021883	177072	Y54G2A.18	0.0572827	1.05896	0.57854
WBGene00011362	179915	T02B5.1	1.73877	5.69032	0.00929975
WBGene00022586	172336	ZC308.4	1.73848	5.68868	0.0474401
WBGene00021880	177066	Y54G2A.15	0.416875	1.51721	0.422254
WBGene00021878	190279	Y54G2A.13	0.382369	1.46575	0.44884
WBGene00021877	190278	Y54G2A.12	0.573219	1.77397	0.0943329
WBGene00018055	185310	F35F10.5	1.73274	5.65615	0.000576415
WBGene00010457	186839	K01C8.2	1.72801	5.62943	0.00223373
WBGene00009663	174811	hda-5	1.72717	5.62473	0.000132198
WBGene00021664	#N/A	Y48G1BL.5	1.7271	5.62434	0.00213302
WBGene00019131	#N/A	bath-12	1.72487	5.61182	0.00953361
WBGene00013214	175083	Y54G11A.3	0.0061658	1.00618	0.982149
WBGene00013213	175082	Y54G11A.2	0.00541689	1.00543	0.949191
WBGene00235256	24105152	Y54G11A.19	0.00777205	1.0078	0.978451
WBGene00010094	179683	tsfm-1	1.72291	5.6008	6.72692e-06
WBGene00015102	175991	cpg-2	1.71471	5.55505	0.0364867
WBGene00020797	188894	T25D3.3	1.71248	5.5427	0.00513749
WBGene00013212	190294	Y54G11A.1	0.348292	1.41665	0.193844
WBGene00021863	175351	Y54F10BM.9	0.0074844	1.00751	0.965566
WBGene00021858	175350	Y54F10BM.3	0.0756586	1.07859	0.805946
WBGene00021867	190277	Y54F10BM.13	-0.186242	0.830073	0.339774
WBGene00021866	190276	Y54F10BM.12	-0.623427	0.536104	0.160166
WBGene00021856	190269	Y54F10BM.1	0.196404	1.21702	0.362929
WBGene00016096	182891	C25E10.7	1.70885	5.5226	0.000499541
WBGene00021854	190268	Y54F10AR.1	0.0257136	1.02605	0.768235
WBGene00021852	175369	Y54F10AM.8	-0.0845389	0.918936	0.638896
WBGene00021850	175370	Y54F10AM.6	-0.323114	0.723891	0.392809
WBGene00021849	175371	Y54F10AM.5	-0.0661399	0.936	0.446245
WBGene00021853	175374	Y54F10AM.11	1.33567	3.80254	0.115691
WBGene00021847	175368	Y54F10AL.1	-0.138771	0.870428	0.146947
WBGene00077443	#N/A	Y71A12B.19	1.70612	5.50755	0.000210752
WBGene00013203	173333	Y54E5A.8	-0.131996	0.876344	0.40577
WBGene00010724	181654	K09E9.1	1.70094	5.47911	6.05019e-06
WBGene00013201	173331	Y54E5A.6	0.0383591	1.0391	0.723418
WBGene00013200	173330	Y54E5A.5	-0.158945	0.853043	0.0991131
WBGene00013198	173328	Y54E5A.2	0.261713	1.29915	0.512022
WBGene00013194	190258	Y54E2A.9	0.218317	1.24398	0.718682
WBGene00013193	190257	Y54E2A.8	-0.109445	0.896331	0.653277
WBGene00013192	175135	Y54E2A.7	0.160425	1.17401	0.749801
WBGene00013190	175134	Y54E2A.5	0.462239	1.58762	0.408468
WBGene00013189	190256	Y54E2A.4	-0.0607686	0.941041	0.452204
WBGene00013195	175137	Y54E2A.10	-0.388332	0.678187	0.0680487
WBGene00017312	179104	pitr-5	1.69991	5.47345	0.000539324
WBGene00021843	171874	Y54E10BR.4	0.0709062	1.07348	0.458013
WBGene00017069	183965	D2096.1	1.69148	5.42752	9.81601e-05
WBGene00021841	171878	Y54E10BR.2	0.107922	1.11396	0.380913
WBGene00021840	171881	Y54E10BR.1	-0.050799	0.95047	0.625145
WBGene00021828	171890	Y54E10A.6	0.0881551	1.09216	0.288843
WBGene00050967	7040156	C25F9.15	1.68915	5.41485	0.000413398
WBGene00021832	171894	Y54E10A.12	0.121127	1.12877	0.718876
WBGene00021831	171893	Y54E10A.11	-0.146909	0.863372	0.083063
WBGene00021830	171892	Y54E10A.10	-0.137588	0.871457	0.10559
WBGene00013186	190252	Y53H1C.3	0.221822	1.24835	0.687049
WBGene00013181	173020	Y53H1B.2	-0.134291	0.874336	0.343189
WBGene00013178	173016	Y53H1A.2	0.0870511	1.09095	0.485397
WBGene00021819	#N/A	Y53G8B.3	-0.732049	0.480923	0.103404
WBGene00003647	178813	nhr-57	1.68806	5.40899	2.57217e-05
WBGene00021817	190243	Y53G8B.1	-0.255323	0.774666	0.283023
WBGene00009102	184916	F25B3.5	1.68643	5.40015	1.01268e-05
WBGene00021815	175431	Y53G8AR.8	0.260107	1.29707	0.0514477
WBGene00005092	#N/A	srd-14	1.68245	5.37874	0.0001093
WBGene00018894	3565409	mff-2	1.68136	5.37287	3.34761e-05
WBGene00021812	190241	Y53G8AR.5	0.276053	1.31792	0.0885679
WBGene00021808	175430	Y53G8AM.8	0.0438169	1.04479	0.720206
WBGene00021800	175429	Y53G8AL.2	0.142002	1.15258	0.136807
WBGene00021799	190231	Y53G8AL.1	0.528604	1.69656	0.0786413
WBGene00013156	175155	Y53F4B.9	0.172138	1.18784	0.370174
WBGene00004932	181748	sod-3	1.67919	5.36122	0.000603258
WBGene00003766	181845	nlp-28	1.67741	5.35166	0.00464567
WBGene00044067	178509	hke-4.1	1.67561	5.34204	0.000173985
WBGene00013900	179759	ugt-18	1.67277	5.32689	0.00500144
WBGene00013175	190229	Y53F4B.36	0.721349	2.05721	0.266216
WBGene00013150	175152	Y53F4B.3	0.0196141	1.01981	0.870894
WBGene00013173	175164	Y53F4B.27	-0.541676	0.581772	0.111161
WBGene00013171	175163	Y53F4B.25	-0.706667	0.493285	0.0927276
WBGene00013170	190221	Y53F4B.24	-0.028143	0.972249	0.949919
WBGene00013169	190220	Y53F4B.23	-0.218124	0.804026	0.287511
WBGene00013167	190219	Y53F4B.21	0.0696595	1.07214	0.555418
WBGene00013165	190218	Y53F4B.19	0.510873	1.66675	0.407709
WBGene00013164	190217	Y53F4B.18	0.210876	1.23476	0.107322
WBGene00013161	175157	Y53F4B.14	0.192161	1.21187	0.158131
WBGene00013160	175156	Y53F4B.13	0.137361	1.14724	0.254281
WBGene00016178	177655	mesp-1	1.65988	5.25867	0.0290677
WBGene00013158	190213	Y53F4B.11	-0.295612	0.744076	0.53588
WBGene00013149	190206	Y53F4B.1	0.173978	1.19003	0.476692
WBGene00013148	190205	Y53F4A.2	0.0593483	1.06114	0.899037
WBGene00013146	3565122	Y53C12B.7	0.390644	1.47793	0.0785488
WBGene00018605	181006	F48E3.4	1.65813	5.24951	0.0406135
WBGene00013143	190203	Y53C12B.1	0.153099	1.16544	0.0706416
WBGene00044158	3565602	Y53C12A.8	0.0709273	1.0735	0.866386
WBGene00013142	3565321	Y53C12A.7	0.56417	1.75799	0.366285
WBGene00013141	190201	Y53C12A.6	-0.138023	0.871079	0.572854
WBGene00013139	174528	Y53C12A.3	0.0233654	1.02364	0.815312
WBGene00194906	13186579	Y53C12A.11	0.0639927	1.06608	0.818527
WBGene00175030	13186571	Y53C12A.10	0.263012	1.30084	0.0961257
WBGene00013137	190193	Y53C10A.6	0.177625	1.19438	0.502333
WBGene00000465	175586	cpg-1	1.65667	5.24181	0.0368006
WBGene00013138	190195	Y53C10A.10	0.427615	1.5336	0.463011
WBGene00014915	#N/A	Y53C10A.1	0.382813	1.4664	0.206158
WBGene00018353	173594	fbxa-182	1.65436	5.22973	0.0102257
WBGene00021795	173765	Y52E8A.2	0.525789	1.69179	0.104928
WBGene00021793	190185	Y52D5A.2	-0.300721	0.740284	0.528067
WBGene00021792	#N/A	Y52D5A.1	-0.314464	0.73018	0.538809
WBGene00220178	#N/A	Y52D3.2	-0.141313	0.868217	0.383673
WBGene00013131	3565275	Y52B11C.1	-0.249726	0.779014	0.0659037
WBGene00004392	175525	rnr-2	1.64308	5.17108	6.43074e-07
WBGene00013127	173004	Y52B11A.8	0.448918	1.56662	0.190939
WBGene00020152	187963	nhr-211	1.63931	5.15163	0.00020021
WBGene00013123	173002	Y52B11A.3	0.11409	1.12085	0.351628
WBGene00077539	13182023	Y52B11A.12	0.162224	1.17612	0.607286
WBGene00010238	179513	F58B4.5	1.6392	5.15107	6.63534e-05
WBGene00013129	173006	Y52B11A.10	-0.00665812	0.993364	0.930704
WBGene00021787	173519	Y51H7C.9	0.468393	1.59742	0.419311
WBGene00021785	173517	Y51H7C.7	-0.114485	0.891825	0.38738
WBGene00021783	190176	Y51H7C.5	0.172183	1.18789	0.0966619
WBGene00021781	173521	Y51H7C.3	0.768752	2.15707	0.124455
WBGene00007890	259588	C33A12.19	1.63915	5.15079	0.00123395
WBGene00019189	186723	H11L12.1	1.63761	5.14288	0.00672992
WBGene00021776	190169	Y51H7BR.4	-0.312634	0.731518	0.278743
WBGene00013104	190148	Y51H4A.8	-0.0457353	0.955295	0.873474
WBGene00013103	178460	Y51H4A.7	-0.279047	0.756504	0.374198
WBGene00019138	186647	bath-21	1.63134	5.1107	0.00236854
WBGene00013118	178466	Y51H4A.24	0.362887	1.43747	0.115147
WBGene00013116	190157	Y51H4A.22	-0.470089	0.624946	0.169599
WBGene00013109	178464	Y51H4A.15	0.046503	1.0476	0.618791
WBGene00013107	190150	Y51H4A.13	0.430712	1.53835	0.387036
WBGene00013094	175038	Y51H1A.3	0.117893	1.12512	0.256633
WBGene00001387	179785	far-3	1.6292	5.0998	0.00225519
WBGene00021768	171761	Y51F10.7	0.0549959	1.05654	0.800644
WBGene00021765	245996	Y51F10.4	0.146081	1.15729	0.0970074
WBGene00021764	259367	Y51F10.3	0.0433334	1.04429	0.664437
WBGene00021435	189720	Y39A3A.4	1.6283	5.09521	0.000863985
WBGene00044438	3565247	Y51F10.11	-0.128998	0.878976	0.413947
WBGene00006628	259752	tsp-2	1.62754	5.09132	0.0169581
WBGene00007506	182493	C10C5.2	1.62581	5.08255	0.00811501
WBGene00013087	190138	Y51B9A.5	0.522255	1.68582	0.399109
WBGene00013076	180208	Y51A2D.8	-0.0645819	0.937459	0.856472
WBGene00013075	180207	Y51A2D.7	0.19702	1.21777	0.0667029
WBGene00044210	3565933	Y51A2D.21	-0.0355988	0.965027	0.849411
WBGene00045050	4926898	ZC15.10	1.62467	5.07675	0.000570863
WBGene00013081	180214	Y51A2D.14	0.2388	1.26972	0.155467
WBGene00013080	180213	Y51A2D.13	0.124114	1.13215	0.379703
WBGene00013070	190131	Y51A2B.6	0.890517	2.43639	0.21421
WBGene00013069	190130	Y51A2B.5	0.85366	2.34823	0.19051
WBGene00013068	190129	Y51A2B.4	0.350673	1.42002	0.554707
WBGene00014905	#N/A	Y51A2A.2	0.508008	1.66198	0.250103
WBGene00013049	190107	Y50E8A.6	-0.35729	0.699569	0.516323
WBGene00013048	190106	Y50E8A.5	-0.671312	0.511038	0.0820476
WBGene00013047	190104	Y50E8A.2	0.198159	1.21916	0.726095
WBGene00013055	190112	Y50E8A.12	-0.238558	0.787763	0.405509
WBGene00013053	179977	Y50E8A.10	0.139488	1.14969	0.728388
WBGene00013046	190103	Y50E8A.1	-0.591372	0.553567	0.0556858
WBGene00021756	175194	Y50D7A.8	0.309414	1.36263	0.0741483
WBGene00021753	190101	Y50D7A.3	0.148657	1.16028	0.0860406
WBGene00194737	13188188	Y50D7A.13	-0.00617089	0.993848	0.988653
WBGene00021759	3565352	Y50D7A.11	0.334376	1.39707	0.105756
WBGene00021758	259487	Y50D7A.10	0.190596	1.20997	0.196594
WBGene00021751	175193	Y50D7A.1	0.265806	1.30448	0.064541
WBGene00021750	178600	Y50D4C.6	0.332707	1.39474	0.226524
WBGene00021749	190100	Y50D4C.5	0.284341	1.32889	0.160105
WBGene00004078	179224	pos-1	1.62367	5.07169	0.0437764
WBGene00021745	3565593	Y50D4B.6	0.240364	1.27171	0.210236
WBGene00020760	188845	T24C4.4	1.62061	5.05616	0.000742794
WBGene00021741	190094	Y50D4B.2	-0.14611	0.864063	0.66337
WBGene00021740	190093	Y50D4B.1	-0.468495	0.625944	0.0632069
WBGene00195169	13211597	Y50D4A.6	0.0181968	1.01836	0.959984
WBGene00021739	259612	Y50D4A.5	-0.0595583	0.942181	0.786247
WBGene00021738	178616	Y50D4A.4	-0.0316618	0.968834	0.805246
WBGene00021735	178618	Y50D4A.1	0.31796	1.37432	0.0614844
WBGene00021161	3565268	Y4C6B.7	-0.255732	0.774349	0.149044
WBGene00018729	186145	F53A9.6	1.61985	5.05235	0.000222288
WBGene00021158	177312	Y4C6B.4	-0.259759	0.771237	0.472625
WBGene00021157	177313	Y4C6B.3	0.263175	1.30105	0.355976
WBGene00006619	173856	try-1	1.61891	5.04756	0.0255753
WBGene00021155	177315	Y4C6B.1	0.269007	1.30866	0.291842
WBGene00235281	#N/A	Y4C6A.68	-0.00544768	0.994567	0.989595
WBGene00021154	177328	Y4C6A.4	0.303269	1.35428	0.624923
WBGene00021153	189354	Y4C6A.3	1.01745	2.76613	0.146945
WBGene00021151	#N/A	Y4C6A.1	-0.211786	0.809138	0.625915
WBGene00021732	178908	Y49G5B.1	0.186143	1.20459	0.42194
WBGene00022142	190596	Y71G12B.2	1.61788	5.04241	0.00144065
WBGene00010274	259943	F58G6.3	1.61736	5.03977	5.25413e-05
WBGene00021720	190082	Y49F6B.8	0.419617	1.52138	0.456714
WBGene00021715	173696	Y49F6B.2	0.0208494	1.02107	0.851349
WBGene00013030	176664	Y49E10.4	-0.0275399	0.972836	0.907092
WBGene00045239	6418662	Y49E10.29	1.29836	3.66328	0.181096
WBGene00003778	180884	nnt-1	1.61438	5.02477	0.000504964
WBGene00013040	190069	Y49E10.21	-0.00771082	0.992319	0.928565
WBGene00013037	176671	Y49E10.18	-0.114402	0.8919	0.640879
WBGene00013035	176669	Y49E10.16	0.180485	1.1978	0.109307
WBGene00013033	176665	Y49E10.10	0.261906	1.2994	0.640375
WBGene00009295	#N/A	fbxa-180	1.61255	5.01556	0.000731502
WBGene00235133	24104950	T26H5.14	1.60547	4.98021	0.00103338
WBGene00044949	4927063	Y49A10A.2	0.203209	1.22533	0.306526
WBGene00206415	13183833	F59H6.14	1.60513	4.97849	0.00109221
WBGene00020941	189117	W02D7.5	1.60373	4.97152	0.00147844
WBGene00021704	190056	Y48G9A.11	0.214818	1.23964	0.426604
WBGene00006061	172777	stl-1	1.59842	4.9452	1.45235e-07
WBGene00021687	171693	Y48G8AL.7	0.346473	1.41407	0.0613397
WBGene00001852	179993	hil-1	1.59722	4.93926	0.00351531
WBGene00249808	#N/A	Y48G8AL.20	-0.27789	0.75738	0.0779381
WBGene00002188	191169	kgb-2	1.59324	4.91969	0.00417045
WBGene00021692	259363	Y48G8AL.15	0.0618203	1.06377	0.697343
WBGene00021691	171699	Y48G8AL.13	0.131335	1.14035	0.260626
WBGene00000835	176102	cuc-1	1.59231	4.91511	3.15797e-05
WBGene00013180	173021	cutl-10	1.59035	4.90549	0.000195459
WBGene00021682	3565103	Y48G1C.9	-0.056405	0.945156	0.698791
WBGene00021681	3564797	Y48G1C.8	-0.0179594	0.982201	0.910445
WBGene00021679	171597	Y48G1C.6	-0.0321	0.96841	0.87515
WBGene00021678	171595	Y48G1C.5	1.15271	3.16677	0.0551983
WBGene00044345	3565580	Y48G1C.12	0.0425759	1.0435	0.807314
WBGene00021683	353378	Y48G1C.10	0.144032	1.15492	0.163891
WBGene00021676	171599	Y48G1C.1	0.271431	1.31184	0.314881
WBGene00021675	24105124	Y48G1BR.1	0.0816969	1.08513	0.437661
WBGene00008110	177744	C46C2.2	1.57779	4.84423	2.45884e-06
WBGene00016568	180839	C41G11.1	1.57428	4.82726	0.0270628
WBGene00008486	177939	ugt-44	1.56956	4.80453	0.000223174
WBGene00235385	#N/A	Y48G1A.7	-0.241298	0.785608	0.20766
WBGene00021660	171622	Y48G1A.4	0.012	1.01207	0.885892
WBGene00010216	186468	F57G8.7	1.56418	4.77877	0.00236075
WBGene00021657	190030	Y48G1A.1	-0.0319433	0.968561	0.762326
WBGene00220171	#N/A	Y48G10A.9	-0.00912975	0.990912	0.94769
WBGene00013023	3564861	Y48G10A.6	-0.279178	0.756405	0.276765
WBGene00013021	173216	Y48G10A.4	0.0851367	1.08887	0.492829
WBGene00013020	173217	Y48G10A.3	0.115684	1.12264	0.19458
WBGene00013019	173218	Y48G10A.2	0.209646	1.23324	0.270095
WBGene00013018	173220	Y48G10A.1	0.0619405	1.0639	0.619326
WBGene00007165	#N/A	B0391.10	1.55623	4.74092	0.00020528
WBGene00013015	174983	Y48E1C.2	0.191846	1.21148	0.1088
WBGene00013014	174982	Y48E1C.1	0.158487	1.17174	0.141878
WBGene00020616	188646	T20D4.10	1.55474	4.73386	3.45155e-05
WBGene00021658	171625	Y48G1A.2	1.54976	4.71036	0.0367297
WBGene00018813	186237	F54D11.3	1.54754	4.6999	0.031188
WBGene00016346	183161	fbxa-120	1.54751	4.69974	0.00139912
WBGene00012987	190020	Y48C3A.3	0.379412	1.46143	0.0503691
WBGene00012998	174977	Y48C3A.20	0.187565	1.20631	0.085732
WBGene00012997	174981	Y48C3A.18	0.283638	1.32795	0.111459
WBGene00012995	174978	Y48C3A.14	0.106638	1.11253	0.233963
WBGene00012994	190022	Y48C3A.12	0.148913	1.16057	0.279611
WBGene00012979	190017	Y48B6A.5	0.0471192	1.04825	0.924306
WBGene00015016	#N/A	bath-14	1.54573	4.69139	0.00182584
WBGene00012978	175069	Y48B6A.1	-0.0196161	0.980575	0.772554
WBGene00012977	190016	Y48A6C.4	0.0253264	1.02565	0.831231
WBGene00012975	#N/A	Y48A6C.2	-0.161411	0.850942	0.488022
WBGene00012974	#N/A	Y48A6C.1	0.190543	1.20991	0.324502
WBGene00012970	176534	Y48A6B.9	0.326579	1.38622	0.160007
WBGene00012968	176533	Y48A6B.7	0.153479	1.16588	0.37378
WBGene00012964	176531	Y48A6B.3	-0.208897	0.811479	0.0385263
WBGene00009595	176402	F40F12.7	1.54392	4.68292	3.20912e-05
WBGene00044466	3896796	Y48A5A.3	0.0525028	1.05391	0.743332
WBGene00021655	176997	Y48A5A.1	0.218945	1.24476	0.14602
WBGene00012951	173068	Y47H9C.8	0.0834858	1.08707	0.463369
WBGene00012950	173067	Y47H9C.7	0.0542949	1.0558	0.635086
WBGene00012946	173057	Y47H9B.2	0.0794161	1.08265	0.882077
WBGene00015879	178766	C17B7.5	1.53224	4.62854	0.00711735
WBGene00001876	180074	his-2	1.53082	4.62198	0.00488486
WBGene00003884	177141	osm-3	1.53035	4.61978	9.80258e-05
WBGene00195177	13218538	Y43F8B.25	1.52976	4.61705	0.000705881
WBGene00021637	171918	Y47G6A.7	-0.0104251	0.989629	0.920067
WBGene00021635	189992	Y47G6A.5	0.194197	1.21434	0.261354
WBGene00220165	#N/A	Y47G6A.36	0.61098	1.84224	0.15143
WBGene00045399	6418611	Y47G6A.33	-0.16735	0.845904	0.68807
WBGene00021633	189991	Y47G6A.3	0.340831	1.40612	0.558937
WBGene00021650	171931	Y47G6A.26	-0.322894	0.724051	0.56185
WBGene00021649	171928	Y47G6A.25	0.602125	1.82599	0.0833539
WBGene00021193	189440	math-44	1.52766	4.60738	0.00311799
WBGene00021646	171924	Y47G6A.21	0.0990633	1.10414	0.314218
WBGene00003722	187822	nhr-132	1.52659	4.60244	0.000144577
WBGene00021644	171919	Y47G6A.18	-0.0973205	0.907265	0.492735
WBGene00013947	180201	ZK228.4	1.5262	4.60066	0.000263113
WBGene00195176	13218536	Y43F8B.24	1.52575	4.59858	0.00119734
WBGene00021639	189993	Y47G6A.13	0.130019	1.13885	0.773921
WBGene00021632	172031	Y47D9A.5	0.197983	1.21894	0.692009
WBGene00021630	189989	Y47D9A.3	-0.339554	0.712088	0.477486
WBGene00011752	180091	fbxa-2	1.52426	4.59172	0.00160519
WBGene00021627	260235	Y47D7A.15	-0.367547	0.692431	0.130304
WBGene00018278	185599	F41C6.4	1.52357	4.58857	0.000373794
WBGene00012404	180157	Y6G8.2	1.51904	4.56782	0.00106345
WBGene00012941	3565656	Y47D3B.4	-0.219016	0.803309	0.548512
WBGene00010277	177798	F58G6.7	1.51459	4.54757	7.75722e-05
WBGene00012939	189978	Y47D3B.1	-0.895423	0.408435	0.0533603
WBGene00012924	#N/A	Y47D3A.5	0.43911	1.55133	0.47075
WBGene00220163	#N/A	Y47D3A.35	-0.127039	0.880699	0.550187
WBGene00001500	179138	ftn-1	1.50796	4.5175	0.0085191
WBGene00012937	176545	Y47D3A.31	0.828715	2.29037	0.211221
WBGene00012936	176544	Y47D3A.29	0.150287	1.16217	0.405047
WBGene00012932	176556	Y47D3A.21	-0.172431	0.841616	0.0683619
WBGene00012931	3565090	Y47D3A.20	-0.133948	0.874636	0.491779
WBGene00012927	176551	Y47D3A.14	0.188925	1.20795	0.205265
WBGene00012926	176550	Y47D3A.13	0.407528	1.5031	0.476878
WBGene00021614	178906	Y47A7.2	-0.0888833	0.914952	0.504797
WBGene00016164	182965	C27D9.2	1.50777	4.51663	0.00712362
WBGene00021608	178652	Y46H3D.1	0.388584	1.47489	0.373725
WBGene00016849	178751	acs-21	1.50377	4.4986	0.000146529
WBGene00021605	178653	Y46H3C.5	0.861684	2.36714	0.159133
WBGene00021600	189962	Y46H3A.4	0.106097	1.11193	0.739735
WBGene00003092	179430	lys-3	1.50299	4.49509	0.0173115
WBGene00012824	189876	Y43F8B.14	1.50271	4.49384	0.00344205
WBGene00044661	4363088	fbxa-143	1.50147	4.48827	0.00834718
WBGene00019859	187559	R03H10.7	1.50096	4.486	0.00192979
WBGene00012920	3564894	Y46G5A.35	0.390917	1.47834	0.0860077
WBGene00012919	3565689	Y46G5A.34	0.864889	2.37474	0.144696
WBGene00012917	174922	Y46G5A.29	-0.322115	0.724615	0.403314
WBGene00012912	174917	Y46G5A.22	-0.0130659	0.987019	0.981874
WBGene00001663	179546	gpa-1	1.50039	4.48342	0.000125379
WBGene00012908	174913	Y46G5A.18	0.0351819	1.03581	0.715576
WBGene00012906	174911	Y46G5A.15	-0.00787664	0.992154	0.962782
WBGene00012905	174910	Y46G5A.14	0.892943	2.44231	0.178916
WBGene00021595	266878	Y46E12BL.2	-0.11536	0.891045	0.137376
WBGene00021590	189952	Y46D2A.2	-0.0691897	0.93315	0.779604
WBGene00014884	#N/A	Y39E4B.14	1.49941	4.47905	0.00183068
WBGene00021561	178820	Y45G5AM.9	0.225257	1.25264	0.122806
WBGene00021559	178817	Y45G5AM.7	0.211611	1.23567	0.468925
WBGene00021898	3565378	Y54G2A.36	1.49845	4.47475	0.000227669
WBGene00021556	189928	Y45G5AM.3	0.0579629	1.05968	0.747007
WBGene00021555	178819	Y45G5AM.2	0.576183	1.77923	0.104039
WBGene00021554	178814	Y45G5AL.1	0.0423133	1.04322	0.656578
WBGene00018655	186082	F49H12.4	1.4962	4.46471	0.00190843
WBGene00016483	183270	C36C5.14	1.49185	4.44533	0.00190955
WBGene00016294	183101	C31H2.4	1.48697	4.42367	2.21506e-05
WBGene00020188	171961	T03F1.6	1.48691	4.42342	0.000451287
WBGene00014194	180034	ZK1037.6	1.48207	4.40204	0.0410282
WBGene00012859	176475	Y45F3A.1	0.0454681	1.04652	0.857902
WBGene00019588	187233	K09F6.5	1.47764	4.38259	0.00152816
WBGene00012886	189925	Y45F10D.6	-0.0556331	0.945886	0.828783
WBGene00020774	173720	T24E12.5	1.47383	4.36591	0.000970482
WBGene00012892	3565953	Y45F10D.14	-0.428756	0.651319	0.131504
WBGene00012889	189926	Y45F10D.10	0.279415	1.32236	0.207618
WBGene00013244	176636	Y56A3A.33	1.47168	4.35653	0.00330553
WBGene00012880	178335	Y45F10C.4	0.381425	1.46437	0.567214
WBGene00012871	189914	Y45F10B.3	-0.254478	0.775321	0.666204
WBGene00012870	#N/A	Y45F10B.2	-0.935327	0.392458	0.135039
WBGene00017861	181028	F27D9.2	1.46938	4.34653	7.16926e-06
WBGene00012869	178318	Y45F10A.7	0.112016	1.11853	0.623205
WBGene00012866	189911	Y45F10A.3	-0.00941213	0.990632	0.960611
WBGene00012858	175547	Y44F5A.1	0.170376	1.18575	0.112405
WBGene00021551	171907	Y44E3A.6	0.0494915	1.05074	0.513251
WBGene00020247	188111	T05B11.4	1.46854	4.34287	0.00126436
WBGene00021547	189904	Y44E3A.1	0.26191	1.29941	0.38459
WBGene00012855	180361	Y44A6D.5	0.497078	1.64391	0.365269
WBGene00012854	189900	Y44A6D.3	0.1723	1.18803	0.145978
WBGene00014836	13216835	T09F5.12	1.46322	4.31986	0.00055748
WBGene00012850	189898	Y44A6C.1	-0.379043	0.684516	0.0860131
WBGene00021545	173408	Y43H11AL.1	-0.0249714	0.975338	0.776549
WBGene00012831	180288	Y43F8C.9	0.455876	1.57756	0.448662
WBGene00012829	180286	Y43F8C.7	-0.0573616	0.944253	0.550983
WBGene00012828	180285	Y43F8C.6	0.137383	1.14727	0.416908
WBGene00012827	180284	Y43F8C.5	-0.0745168	0.928192	0.890013
WBGene00012825	180282	Y43F8C.3	0.0117644	1.01183	0.937333
WBGene00012834	180290	Y43F8C.13	-0.273688	0.760569	0.134543
WBGene00012833	189879	Y43F8C.11	0.110944	1.11733	0.635359
WBGene00012819	180276	Y43F8B.9	0.12834	1.13694	0.680389
WBGene00007840	259475	C31C9.6	1.46155	4.31263	0.000253252
WBGene00018852	186272	F55A3.7	1.45938	4.3033	0.000614147
WBGene00015932	182755	C17H12.6	1.45504	4.28467	0.000843534
WBGene00016788	183624	C49G7.10	1.45303	4.27605	0.00126874
WBGene00045322	#N/A	C09F9.7	1.45043	4.26494	0.0026513
WBGene00012623	189691	fbxa-149	1.44738	4.25197	0.000117674
WBGene00016052	178737	dod-3	1.44135	4.22639	0.00939023
WBGene00013559	190712	Y75B8A.28	1.43911	4.21693	0.00911225
WBGene00012821	189874	Y43F8B.11	-0.150494	0.860283	0.472973
WBGene00012812	180279	Y43F8B.1	-0.0922816	0.911848	0.56436
WBGene00012811	180270	Y43F8A.5	0.0688535	1.07128	0.69473
WBGene00012809	180269	Y43F8A.2	0.412933	1.51124	0.488793
WBGene00019606	174056	clec-88	1.43073	4.18173	0.0446936
WBGene00012804	259544	Y43F4B.7	0.0704597	1.073	0.546281
WBGene00012803	176749	Y43F4B.5	-0.0135124	0.986579	0.919531
WBGene00012807	176752	Y43F4B.10	0.136357	1.14609	0.323141
WBGene00007480	175130	glna-1	1.42974	4.1776	9.8829e-06
WBGene00012796	176737	Y43F4A.1	-0.540965	0.582186	0.131287
WBGene00014576	#N/A	Y43F11A.6	-0.162734	0.849817	0.568616
WBGene00012795	177995	Y43E12A.3	0.369392	1.44685	0.306373
WBGene00022825	191429	ZK816.1	1.42905	4.17472	0.000327492
WBGene00012791	189854	Y43D4A.5	-0.501262	0.605766	0.22341
WBGene00012786	177922	Y43C5B.3	0.387173	1.47281	0.496322
WBGene00012785	189849	Y43C5B.2	-0.229435	0.794983	0.640848
WBGene00044922	4927022	Y43C5A.7	0.56056	1.75165	0.181114
WBGene00012784	177912	Y43C5A.4	0.484508	1.62338	0.392039
WBGene00012783	189848	Y43C5A.3	-0.0808593	0.922323	0.6469
WBGene00012013	188885	ugt-54	1.42807	4.17063	0.00021784
WBGene00077593	6418710	C49G7.12	1.42744	4.16802	0.0162101
WBGene00004296	179678	rad-50	1.42502	4.15792	0.000495511
WBGene00021543	189846	Y43B11AR.1	0.581423	1.78858	0.201977
WBGene00021541	189844	Y42H9B.3	0.403796	1.4975	0.31898
WBGene00008210	181372	C49F5.6	1.41587	4.12006	0.00642465
WBGene00021539	3565368	Y42H9AR.4	0.169119	1.18426	0.197881
WBGene00021537	189842	Y42H9AR.2	0.15758	1.17067	0.781047
WBGene00021536	177604	Y42H9AR.1	-0.197497	0.820783	0.10189
WBGene00021533	175865	Y42G9A.3	-0.268318	0.764665	0.18363
WBGene00001813	180056	haf-3	1.41479	4.11561	9.46086e-07
WBGene00021531	175867	Y42G9A.1	0.430188	1.53755	0.113824
WBGene00019590	187234	K09F6.7	1.41048	4.09792	0.000743904
WBGene00007694	181384	C23H4.6	1.40887	4.09133	0.000493489
WBGene00020135	187928	aakg-4	1.39925	4.05215	0.000367806
WBGene00021529	189838	Y41G9A.5	-0.164166	0.848601	0.654029
WBGene00044901	4926893	Y41G9A.10	0.136009	1.14569	0.575594
WBGene00007808	178030	best-7	1.39611	4.03946	0.000493121
WBGene00012765	178416	Y41E3.7	-0.0585621	0.94312	0.566625
WBGene00007391	3565909	C06H2.7	1.39543	4.03671	0.000539119
WBGene00044979	4926945	Y41E3.19	0.299683	1.34943	0.525272
WBGene00044003	3565105	Y41E3.18	0.382765	1.46633	0.539126
WBGene00016812	259414	C50D2.9	1.39288	4.02641	1.00458e-05
WBGene00012762	178413	Y41E3.1	-0.166559	0.846573	0.194381
WBGene00007927	175449	C34C12.8	1.39204	4.02305	7.3052e-06
WBGene00000761	172190	coq-1	1.39112	4.01934	5.86631e-07
WBGene00021519	176964	Y41D4B.17	0.122619	1.13045	0.76346
WBGene00021516	176967	Y41D4B.14	0.217917	1.24348	0.480754
WBGene00021514	3565515	Y41D4B.11	0.0947721	1.09941	0.248146
WBGene00003651	175142	nhr-61	1.3909	4.01845	0.000682715
WBGene00013758	190972	fbxa-114	1.39064	4.01742	2.06322e-05
WBGene00021507	176981	Y41D4A.5	0.0572005	1.05887	0.446819
WBGene00021506	176983	Y41D4A.4	-0.0614997	0.940353	0.396922
WBGene00021505	176984	Y41D4A.3	-0.0373713	0.963318	0.885147
WBGene00002010	178873	hsp-6	1.38451	3.99285	1.96647e-06
WBGene00012755	176603	Y41C4A.8	-0.293839	0.745396	0.178855
WBGene00012754	176600	Y41C4A.7	0.0975956	1.10252	0.852483
WBGene00012753	176599	Y41C4A.6	-0.208897	0.811479	0.517302
WBGene00206423	#N/A	Y41C4A.29	0.189545	1.2087	0.118385
WBGene00194733	13191444	Y41C4A.21	0.0977267	1.10266	0.809004
WBGene00012761	176607	Y41C4A.18	0.439053	1.55124	0.519052
WBGene00009397	174929	clec-66	1.38367	3.98953	0.000169633
WBGene00012758	176606	Y41C4A.12	-0.337293	0.7137	0.120787
WBGene00019133	186641	F59H6.2	1.38211	3.98329	0.00707246
WBGene00012749	#N/A	Y41C4A.1	-0.0767501	0.926121	0.894012
WBGene00012747	189809	Y40H7A.10	-0.204764	0.81484	0.775645
WBGene00012741	189799	Y40H4A.2	0.264752	1.30311	0.649364
WBGene00021502	182563	Y40D12A.1	0.263069	1.30092	0.136619
WBGene00018380	185697	decr-1.1	1.37874	3.96991	0.0348805
WBGene00021496	177507	Y40C5A.3	0.569271	1.76698	0.0921342
WBGene00012740	173212	Y40B1B.8	0.224842	1.25213	0.0542878
WBGene00012739	173211	Y40B1B.7	-0.105239	0.90011	0.207905
WBGene00012734	189782	Y40B1A.3	0.000440633	1.00044	0.997001
WBGene00012732	189780	Y40B1A.1	0.0372201	1.03792	0.801636
WBGene00021493	178687	Y40B10A.9	0.256984	1.29302	0.143504
WBGene00021489	#N/A	Y40B10A.4	0.0490111	1.05023	0.925365
WBGene00044527	3896857	Y39H10B.2	0.46999	1.59998	0.0690952
WBGene00021482	178791	Y39H10A.6	0.171749	1.18738	0.241944
WBGene00007453	182421	fbxa-98	1.3782	3.96776	0.00100996
WBGene00012731	175061	Y39G8C.2	0.00798434	1.00802	0.984975
WBGene00009048	180079	cth-1	1.37618	3.95973	7.03288e-06
WBGene00012723	175048	Y39G8B.2	-0.062183	0.939711	0.834772
WBGene00012729	3565251	Y39G8B.10	-0.601609	0.547929	0.119888
WBGene00012722	175047	Y39G8B.1	-0.127315	0.880457	0.4448
WBGene00017510	184560	nhr-178	1.37516	3.95569	0.0316281
WBGene00021466	171792	Y39G10AR.8	-0.161713	0.850685	0.104384
WBGene00219275	13179495	Y39G10AR.32	-0.0382877	0.962436	0.812241
WBGene00021472	171795	Y39G10AR.16	0.554578	1.74121	0.388109
WBGene00021471	171794	Y39G10AR.15	0.422198	1.52531	0.416032
WBGene00021469	171785	Y39G10AR.11	0.0341625	1.03475	0.764068
WBGene00206368	13183371	Y39F10C.3	0.444178	1.55921	0.51655
WBGene00021457	#N/A	Y39F10C.1	-0.742073	0.476126	0.126907
WBGene00021456	173462	Y39F10B.1	0.139698	1.14993	0.247954
WBGene00021454	189759	Y39F10A.3	0.703625	2.02107	0.220851
WBGene00015537	182331	C06E4.8	1.37456	3.95335	0.00506503
WBGene00012717	176728	Y39E4B.6	-0.21073	0.809993	0.25781
WBGene00012716	176735	Y39E4B.5	0.762133	2.14284	0.140142
WBGene00021315	175741	Y32H12A.7	1.37402	3.95119	5.39326e-07
WBGene00012721	189756	Y39E4B.13	-0.14405	0.865844	0.71742
WBGene00012720	189755	Y39E4B.11	0.502214	1.65237	0.12559
WBGene00012719	189754	Y39E4B.10	0.211641	1.2357	0.276683
WBGene00012713	176716	Y39E4A.3	0.153047	1.16538	0.0982569
WBGene00012711	176714	Y39E4A.1	-0.0432774	0.957646	0.949755
WBGene00021448	178565	Y39D8A.1	-0.194483	0.82326	0.303716
WBGene00012710	178172	Y39C12A.9	0.112257	1.1188	0.644414
WBGene00012671	189735	Y39B6A.9	-0.311373	0.73244	0.703259
WBGene00022333	190764	fbxa-27	1.37252	3.94527	0.00456783
WBGene00012669	189736	Y39B6A.7	0.351424	1.42109	0.241171
WBGene00012668	180260	Y39B6A.5	0.0795807	1.08283	0.56609
WBGene00077457	#N/A	Y39B6A.49	-0.284652	0.752276	0.311633
WBGene00012701	180238	Y39B6A.43	0.314856	1.37006	0.184652
WBGene00012700	180239	Y39B6A.42	0.320954	1.37844	0.37026
WBGene00013633	190873	Y105C5A.8	1.37157	3.94152	0.0073121
WBGene00012695	180242	Y39B6A.37	0.302564	1.35332	0.168908
WBGene00012694	180243	Y39B6A.36	0.110109	1.1164	0.34536
WBGene00012693	180245	Y39B6A.34	-0.0400164	0.960774	0.710092
WBGene00012692	180246	Y39B6A.33	-0.14657	0.863665	0.0888181
WBGene00012690	#N/A	Y39B6A.31	-0.339023	0.712466	0.395536
WBGene00012689	180248	Y39B6A.30	0.207805	1.23097	0.678834
WBGene00018603	185981	F48E3.2	1.3686	3.92983	0.000207275
WBGene00016511	178878	C37H5.13	1.36729	3.92471	2.28909e-05
WBGene00012684	180249	Y39B6A.25	0.0117683	1.01184	0.963467
WBGene00022250	260252	Y73B6BL.29	1.3633	3.90906	1.97993e-05
WBGene00012679	180253	Y39B6A.18	0.0441554	1.04514	0.924599
WBGene00012678	3565475	Y39B6A.16	0.312359	1.36664	0.220215
WBGene00012675	189731	Y39B6A.13	-0.0397942	0.960987	0.827631
WBGene00194800	#N/A	linc-83	1.36274	3.9069	0.00175125
WBGene00021447	189729	Y39A3CR.8	0.085676	1.08945	0.821729
WBGene00021445	189727	Y39A3CR.5	-0.266031	0.766415	0.330407
WBGene00021443	175328	Y39A3CL.7	-0.0537422	0.947676	0.57435
WBGene00219374	13222115	C25A11.10	1.35589	3.88022	0.00149674
WBGene00019139	186648	bath-1	1.35328	3.87011	0.00628533
WBGene00045404	#N/A	C06C3.11	1.35327	3.87004	0.000469016
WBGene00007716	182883	fbxa-82	1.35199	3.8651	0.00210193
WBGene00013806	191005	Y116A8C.29	1.35066	3.85998	0.000235434
WBGene00012662	189715	Y39A1C.1	-0.345332	0.707986	0.0804001
WBGene00012648	176484	Y39A1A.9	-0.483612	0.616552	0.248799
WBGene00012643	176479	Y39A1A.3	-0.0165842	0.983553	0.867215
WBGene00012660	3564902	Y39A1A.24	0.210351	1.23411	0.402389
WBGene00012659	3565273	Y39A1A.22	0.127215	1.13566	0.31154
WBGene00044811	4363044	F12E12.11	1.34992	3.8571	0.00153116
WBGene00012657	176492	Y39A1A.20	-0.2099	0.810665	0.280187
WBGene00012642	189706	Y39A1A.2	0.482949	1.62085	0.332464
WBGene00012656	189712	Y39A1A.18	-0.403876	0.667727	0.104216
WBGene00012652	176488	Y39A1A.14	0.144686	1.15568	0.135034
WBGene00020262	188128	ferl-1	1.34765	3.84837	0.00310714
WBGene00045237	172666	mrt-1	1.34741	3.84744	2.95397e-05
WBGene00012638	178314	Y38H8A.4	0.203192	1.22531	0.690934
WBGene00012637	178315	Y38H8A.3	0.196854	1.21757	0.691147
WBGene00012636	189703	Y38H8A.2	0.36181	1.43593	0.546024
WBGene00012635	178317	Y38H8A.1	-0.908069	0.403302	0.0592454
WBGene00008410	179618	D2023.6	1.34724	3.84678	8.01319e-07
WBGene00012634	3565171	Y38H6C.23	-0.554705	0.574241	0.134198
WBGene00018334	185653	cyp-33E2	1.34664	3.8445	0.000125237
WBGene00012631	180346	Y38H6C.19	0.270139	1.31015	0.448026
WBGene00012628	189697	Y38H6C.16	-0.722628	0.485475	0.0638336
WBGene00012627	189696	Y38H6C.15	0.141997	1.15257	0.736518
WBGene00012626	189695	Y38H6C.14	-0.0632865	0.938675	0.764675
WBGene00077669	6418796	Y38H6A.5	-0.274456	0.759986	0.295581
WBGene00021427	177027	Y38F2AR.9	-0.131704	0.8766	0.228806
WBGene00019811	187510	egg-2	1.3439	3.83398	0.0433618
WBGene00021178	177261	Y9C9A.8	1.34029	3.82013	0.000340011
WBGene00021428	177030	Y38F2AR.10	0.978665	2.6609	0.143724
WBGene00012610	189674	Y38F1A.8	-0.0809606	0.92223	0.682179
WBGene00012609	189673	Y38F1A.7	-0.242965	0.784299	0.550198
WBGene00012608	174942	Y38F1A.6	-0.0721659	0.930376	0.681287
WBGene00011798	179776	T16G1.4	1.33684	3.80699	0.000548579
WBGene00012605	174938	Y38F1A.1	0.240645	1.27207	0.573195
WBGene00012602	174898	Y38E10A.24	0.0181057	1.01827	0.839526
WBGene00012600	189667	Y38E10A.22	-0.00837797	0.991657	0.917
WBGene00012595	174897	Y38E10A.17	0.652395	1.92013	0.309876
WBGene00019197	186742	H14A12.5	1.3345	3.79808	0.000709687
WBGene00021410	189648	Y38C1BA.1	0.343255	1.40953	0.217288
WBGene00021400	189642	Y38C1AA.9	-0.156392	0.855224	0.573723
WBGene00021398	176830	Y38C1AA.7	0.345521	1.41273	0.568039
WBGene00021167	178697	cyp-32B1	1.334	3.79621	0.00141414
WBGene00195063	13191872	Y38C1AA.14	-0.160593	0.851639	0.225743
WBGene00021402	259547	Y38C1AA.12	0.0773043	1.08037	0.561983
WBGene00021394	176836	Y38C1AA.1	0.046022	1.0471	0.619259
WBGene00021392	260224	Y38A10A.7	-0.081755	0.921498	0.530969
WBGene00003960	174775	pcs-1	1.33366	3.79491	1.24692e-05
WBGene00020153	187964	nhr-212	1.33216	3.78921	8.88132e-05
WBGene00012576	173243	Y37H9A.1	0.0718994	1.07455	0.55041
WBGene00017092	183987	E02C12.6	1.33097	3.78473	0.00128063
WBGene00219210	13218078	Y37H2A.18	0.482273	1.61975	0.0990405
WBGene00016701	183499	C46A5.5	1.33084	3.78423	0.00013894
WBGene00044758	4363083	Y37H2A.12	-0.372772	0.688822	0.148799
WBGene00012562	180186	Y37H2A.1	0.0574611	1.05914	0.710474
WBGene00021339	175263	Y34F4.4	1.32992	3.78075	0.0132626
WBGene00021387	259399	Y37F4.6	0.255548	1.29117	0.103156
WBGene00021386	246002	Y37F4.5	0.494641	1.63991	0.428038
WBGene00021382	260017	Y37F4.1	0.125271	1.13346	0.701564
WBGene00021350	171767	Y37E3.8	-0.195329	0.822564	0.0759397
WBGene00009222	185071	fbxa-95	1.32967	3.77979	0.00990858
WBGene00008476	184023	E03H4.8	1.32169	3.74974	0.0018848
WBGene00044810	4363008	Y37E3.19	0.22129	1.24768	0.666581
WBGene00021355	171775	Y37E3.17	-0.0983744	0.90631	0.22795
WBGene00011292	177962	R102.5	1.31997	3.7433	5.941e-06
WBGene00012058	#N/A	T26F2.2	1.31659	3.73066	0.000468899
WBGene00021346	171762	Y37E3.1	0.20692	1.22988	0.0975149
WBGene00021380	#N/A	Y37E11B.9	-0.090724	0.91327	0.849272
WBGene00021379	177121	Y37E11B.7	-0.110111	0.895735	0.680575
WBGene00021378	189625	Y37E11B.6	0.488079	1.62918	0.0615616
WBGene00008849	179787	try-10	1.31629	3.72957	0.0101799
WBGene00021376	177119	Y37E11B.3	0.281392	1.32497	0.303741
WBGene00015028	172266	B0207.5	1.31571	3.72741	0.00205344
WBGene00021381	24105065	Y37E11B.10	0.577287	1.7812	0.321432
WBGene00021374	177118	Y37E11B.1	-0.351933	0.703327	0.111022
WBGene00021373	3564985	Y37E11AR.7	0.508765	1.66324	0.400461
WBGene00021367	177133	Y37E11AM.3	0.0833694	1.08694	0.495262
WBGene00019717	187389	trx-3	1.31467	3.72354	0.0036693
WBGene00021362	189621	Y37E11AL.6	-0.392058	0.675665	0.0728064
WBGene00021360	#N/A	Y37E11AL.4	-0.546774	0.578814	0.226347
WBGene00021359	177130	Y37E11AL.3	-0.094365	0.909951	0.608134
WBGene00021358	177131	Y37E11AL.2	0.362202	1.43649	0.454977
WBGene00021357	177132	Y37E11AL.1	-0.154649	0.856716	0.49939
WBGene00012549	189616	Y37D8A.8	0.615854	1.85124	0.235721
WBGene00001577	178108	gem-4	1.31379	3.72026	0.00276462
WBGene00012547	189613	Y37D8A.5	0.862644	2.36942	0.0885585
WBGene00016665	183470	chil-11	1.31137	3.71126	0.00588941
WBGene00012545	189612	Y37D8A.3	-0.34069	0.711279	0.201103
WBGene00012560	3565405	Y37D8A.25	0.206506	1.22938	0.192265
WBGene00012558	176710	Y37D8A.21	0.0144896	1.0146	0.903387
WBGene00021056	173785	W06B4.1	1.30934	3.70371	0.0421122
WBGene00017361	176174	F10E9.12	1.30903	3.70259	0.00728148
WBGene00012555	189617	Y37D8A.17	-0.138889	0.870324	0.278738
WBGene00012554	176709	Y37D8A.16	0.0155021	1.01562	0.930865
WBGene00255596	#N/A	Y37B11A.8	-0.535978	0.585097	0.157346
WBGene00014173	191473	ZK970.7	1.3088	3.70172	0.00470235
WBGene00012540	178359	Y37A1B.7	-0.529764	0.588744	0.223476
WBGene00012538	178360	Y37A1B.5	-0.319752	0.726329	0.0863018
WBGene00010364	186680	H04D03.3	1.3087	3.70135	0.00354851
WBGene00194815	13218539	Y43F8B.23	1.30766	3.69751	0.00144136
WBGene00012536	189599	Y37A1A.3	-0.197497	0.820783	0.303349
WBGene00016442	183238	C35D10.5	1.30741	3.6966	5.0799e-06
WBGene00011265	187874	R13H4.7	1.30356	3.68238	0.00620102
WBGene00021342	#N/A	Y35H6.3	0.313672	1.36844	0.116457
WBGene00189956	13188384	Y34F4.6	-0.481551	0.617824	0.390287
WBGene00021340	189593	Y34F4.5	0.119707	1.12717	0.546701
WBGene00013383	190458	aptf-2	1.3022	3.67736	0.0121998
WBGene00021763	245998	Y51F10.2	1.30191	3.67631	0.0462514
WBGene00022337	190767	Y82E9BR.4	1.30179	3.67589	0.000111665
WBGene00021333	189589	Y34D9A.8	0.101009	1.10629	0.608926
WBGene00021332	189588	Y34D9A.7	0.219916	1.24597	0.242953
WBGene00021329	171684	Y34D9A.3	0.109005	1.11517	0.385176
WBGene00021325	180796	Y34B4A.9	0.24099	1.27251	0.162059
WBGene00021324	180799	Y34B4A.8	-0.0550198	0.946466	0.681842
WBGene00021323	180793	Y34B4A.7	-0.233071	0.792098	0.151497
WBGene00021322	180795	Y34B4A.6	0.335103	1.39808	0.112614
WBGene00021321	180797	Y34B4A.5	0.141887	1.15245	0.68417
WBGene00021320	180798	Y34B4A.4	0.037689	1.03841	0.740916
WBGene00021319	189585	Y34B4A.2	0.0174753	1.01763	0.920752
WBGene00021326	180794	Y34B4A.10	-0.432412	0.648942	0.241685
WBGene00019249	180791	H28G03.1	1.30114	3.67349	2.23411e-05
WBGene00013763	#N/A	Y113G7B.14	1.29772	3.66094	0.000115056
WBGene00044468	3896813	Y69A2AL.2	1.29313	3.64419	0.000231278
WBGene00011844	180142	T19C9.8	1.29302	3.64378	0.0427145
WBGene00021309	178662	Y32G9B.1	-0.20176	0.817291	0.497647
WBGene00021302	189577	Y32G9A.3	-0.0989477	0.90579	0.767875
WBGene00001878	180072	his-4	1.29192	3.63976	0.0233522
WBGene00012531	179463	Y32F6B.1	0.257094	1.29317	0.234092
WBGene00022275	190694	Y74C9A.1	1.29188	3.63962	0.00657513
WBGene00012530	179459	Y32F6A.5	0.473238	1.60518	0.130949
WBGene00022590	191143	ZC317.7	1.29116	3.63701	0.00270918
WBGene00194769	#N/A	Y32B12C.5	-0.295943	0.74383	0.163564
WBGene00012525	189572	Y32B12C.1	0.466527	1.59445	0.232184
WBGene00020618	188648	T20D4.12	1.28922	3.62995	0.00149144
WBGene00012522	180109	Y32B12B.2	0.200661	1.22221	0.259011
WBGene00012381	189352	Y2H9A.4	0.276271	1.3182	0.478061
WBGene00021298	189560	Y27F2A.6	-0.36567	0.693732	0.402083
WBGene00012514	3564786	Y26E6A.3	0.244092	1.27646	0.434479
WBGene00012513	189552	Y26E6A.2	-0.205193	0.81449	0.462892
WBGene00003655	180230	nhr-65	1.28772	3.6245	4.7259e-05
WBGene00021295	173655	Y25C1A.8	0.0080966	1.00813	0.958784
WBGene00021294	173654	Y25C1A.7	-0.0959521	0.908508	0.490314
WBGene00011495	172811	T05F1.11	1.28199	3.6038	0.000855648
WBGene00012496	178085	Y24F12A.1	0.354984	1.42616	0.102331
WBGene00021287	177197	Y24D9B.1	0.33897	1.4035	0.391597
WBGene00021286	177202	Y24D9A.8	-0.158698	0.853254	0.152399
WBGene00021277	171810	Y23H5B.6	0.132228	1.14137	0.174752
WBGene00021276	171811	Y23H5B.5	-5.5776e-05	0.999944	0.999518
WBGene00021273	#N/A	Y23H5B.2	-0.27379	0.760492	0.619671
WBGene00021272	189524	Y23H5B.1	0.42018	1.52224	0.103602
WBGene00013713	260220	Y106G6G.4	1.27957	3.59511	0.0403555
WBGene00021270	171819	Y23H5A.3	0.189166	1.20824	0.385575
WBGene00021269	171820	Y23H5A.2	0.333909	1.39642	0.15223
WBGene00019290	186857	K02A2.5	1.27872	3.59204	0.00116174
WBGene00001028	176211	dnj-10	1.27735	3.58713	3.84113e-06
WBGene00015912	173669	fbxc-50	1.27716	3.58642	0.0322018
WBGene00021265	#N/A	Y22D7AR.12	-0.226679	0.797177	0.557378
WBGene00020924	189104	W02B3.4	1.27613	3.58273	0.0139221
WBGene00011474	176788	aldo-1	1.27508	3.579	1.4995e-06
WBGene00021245	189503	Y22D7AL.6	-0.295457	0.744192	0.193845
WBGene00021254	175319	Y22D7AL.16	0.0376708	1.03839	0.907925
WBGene00021253	189508	Y22D7AL.15	0.177161	1.19382	0.404362
WBGene00020591	#N/A	nhr-220	1.27373	3.57417	0.00181568
WBGene00022722	176228	ZK370.8	1.27136	3.56569	1.24807e-05
WBGene00011105	187678	R07E3.4	1.26893	3.55705	0.000210191
WBGene00021239	245999	Y20F4.4	-0.267989	0.764916	0.187358
WBGene00044492	3896806	Y54G2A.49	1.26867	3.55613	0.00193073
WBGene00012379	175515	Y1A5A.1	-0.139479	0.869811	0.741464
WBGene00021235	189497	Y19D10B.6	-0.106813	0.898694	0.588664
WBGene00020865	179285	T27E4.7	1.26678	3.54942	0.000991435
WBGene00045416	6418795	Y37H2A.14	1.2666	3.54877	0.00986624
WBGene00021211	171664	Y18H1A.7	0.13679	1.14659	0.49345
WBGene00020311	173471	T07D3.9	1.26654	3.54855	7.37766e-06
WBGene00009820	185906	F47B10.9	1.26417	3.54015	0.00900667
WBGene00044434	3564878	Y18H1A.15	-0.147688	0.8627	0.729706
WBGene00016435	177168	C35B1.5	1.2628	3.53531	2.25817e-06
WBGene00021207	171660	Y18H1A.1	0.836147	2.30746	0.231996
WBGene00012479	173152	Y18D10A.9	0.231321	1.26026	0.108122
WBGene00008147	177858	C47E12.2	1.26073	3.52799	6.82976e-06
WBGene00012476	189472	Y18D10A.3	0.231439	1.26041	0.161857
WBGene00012487	173155	Y18D10A.23	0.0265107	1.02687	0.908398
WBGene00014864	260268	Y18D10A.22	0.487254	1.62784	0.122739
WBGene00012486	189477	Y18D10A.21	0.385588	1.47048	0.460529
WBGene00012483	173157	Y18D10A.16	0.0970163	1.10188	0.492515
WBGene00012481	173153	Y18D10A.11	-0.302686	0.738831	0.544267
WBGene00021206	189470	Y17G9B.9	0.270715	1.3109	0.454873
WBGene00021205	177246	Y17G9B.8	0.0401749	1.04099	0.777088
WBGene00016955	177348	perm-5	1.25724	3.51571	3.39894e-05
WBGene00010771	3565891	K11D2.5	1.25064	3.49258	5.32557e-06
WBGene00000190	191609	arf-1.1	1.24733	3.48104	0.00109679
WBGene00012459	174839	Y17G7B.3	0.158839	1.17215	0.200515
WBGene00012472	259466	Y17G7B.21	-0.00745267	0.992575	0.941398
WBGene00012471	174837	Y17G7B.20	-0.167135	0.846085	0.0266787
WBGene00012470	189458	Y17G7B.19	-0.25156	0.777587	0.645803
WBGene00012469	174850	Y17G7B.18	0.0218439	1.02208	0.890543
WBGene00012468	174849	Y17G7B.17	0.215002	1.23986	0.0727448
WBGene00006464	173532	bath-47	1.24715	3.48041	0.0109872
WBGene00012465	174842	Y17G7B.12	0.174991	1.19124	0.130409
WBGene00015572	182377	C07G1.6	1.24551	3.47472	0.0334055
WBGene00009024	184792	F21G4.3	1.24337	3.46728	0.0328007
WBGene00008850	184523	F15B9.6	1.23983	3.45503	0.0450524
WBGene00020091	171627	rnp-8	1.23982	3.45498	0.00793692
WBGene00044361	3565429	K09F6.11	1.23621	3.44254	0.00190679
WBGene00010354	178065	cyp-31A2	1.23376	3.4341	0.0159074
WBGene00012445	181572	Y16B4A.2	-0.179564	0.835634	0.37154
WBGene00012444	181624	Y15E3A.5	0.155828	1.16862	0.561927
WBGene00011733	176797	T12D8.5	1.23032	3.42232	0.00171785
WBGene00021192	173735	Y14H12B.2	0.256569	1.29249	0.471434
WBGene00021191	173736	Y14H12B.1	0.247036	1.28022	0.237309
WBGene00021190	173741	Y14H12A.1	-0.220797	0.801879	0.181203
WBGene00012440	181483	Y12A6A.2	0.0304259	1.03089	0.892615
WBGene00012439	181482	Y12A6A.1	-0.0487828	0.952388	0.766418
WBGene00012433	189434	Y11D7A.9	-0.361825	0.696404	0.30979
WBGene00012432	189433	Y11D7A.8	-0.240614	0.786145	0.438403
WBGene00003694	177248	nhr-104	1.22876	3.417	0.000125856
WBGene00012429	189430	Y11D7A.5	-0.564638	0.568566	0.122456
WBGene00012428	177745	Y11D7A.3	-0.0185973	0.981575	0.959342
WBGene00001763	185410	gst-15	1.22835	3.41559	0.0110787
WBGene00022497	246006	Y119D3B.21	0.0941358	1.09871	0.611491
WBGene00009511	185431	F37H8.2	1.22723	3.41177	9.8326e-05
WBGene00022490	175283	Y119D3B.13	-0.143989	0.865897	0.696247
WBGene00013535	#N/A	gyg-3	1.22704	3.41112	0.000707571
WBGene00022471	172053	Y119C1B.5	-0.0635221	0.938453	0.744752
WBGene00022469	191027	Y119C1B.3	-0.340246	0.711595	0.150125
WBGene00022475	191031	Y119C1B.10	0.24633	1.27932	0.169506
WBGene00022467	172056	Y119C1B.1	0.186206	1.20467	0.717372
WBGene00022466	191026	Y119C1A.1	0.320859	1.37831	0.0748992
WBGene00013824	191020	Y116F11B.8	0.0618441	1.0638	0.869925
WBGene00013823	191019	Y116F11B.7	-0.152154	0.858856	0.735005
WBGene00013822	191018	Y116F11B.6	0.52934	1.69781	0.0949363
WBGene00013820	191015	Y116F11B.2	-0.281617	0.754563	0.479751
WBGene00012185	180351	W01F3.2	1.22616	3.40813	0.00511462
WBGene00013819	180296	Y116F11A.6	-0.592934	0.552703	0.0699023
WBGene00013789	178473	Y116A8C.9	-0.0896125	0.914285	0.497733
WBGene00013788	#N/A	Y116A8C.8	-0.367023	0.692794	0.496082
WBGene00235304	24105036	Y116A8C.468	0.270138	1.31015	0.527373
WBGene00013811	178492	Y116A8C.38	0.299632	1.34936	0.381111
WBGene00013809	178488	Y116A8C.33	0.50692	1.66017	0.372169
WBGene00020609	188639	T20D4.3	1.22534	3.40531	0.00054972
WBGene00010609	172794	dut-1	1.22457	3.40272	0.00553309
WBGene00020277	178673	T06A1.1	1.22446	3.40235	0.00151372
WBGene00007114	178038	mttu-1	1.22215	3.39449	9.85156e-05
WBGene00013802	191003	Y116A8C.25	0.396766	1.48701	0.176325
WBGene00013801	178481	Y116A8C.24	0.484391	1.62319	0.260446
WBGene00013800	178480	Y116A8C.23	0.413921	1.51274	0.50656
WBGene00019214	186754	H20E11.2	1.22214	3.39443	0.00026713
WBGene00013790	3565140	Y116A8C.10	0.209637	1.23323	0.090607
WBGene00013776	190986	Y116A8A.6	-0.139942	0.869409	0.679965
WBGene00013775	190985	Y116A8A.4	0.0353315	1.03596	0.931396
WBGene00013771	180332	Y113G7C.1	0.472476	1.60396	0.270874
WBGene00016860	178752	cyp-33C9	1.22144	3.39206	0.000548173
WBGene00022653	191220	ZK105.1	1.2212	3.39127	0.00553616
WBGene00013761	180322	Y113G7B.11	-0.143529	0.866296	0.688452
WBGene00013752	180316	Y113G7A.15	-0.210477	0.810197	0.509631
WBGene00013751	190962	Y113G7A.14	-0.379266	0.684364	0.238912
WBGene00013750	190961	Y113G7A.13	0.515409	1.67432	0.0504527
WBGene00013733	3565679	Y111B2A.9	0.19017	1.20946	0.38423
WBGene00020652	171980	egg-4	1.21953	3.3856	0.0425218
WBGene00014613	#N/A	Y111B2A.25	-0.103183	0.901962	0.380259
WBGene00013742	190956	Y111B2A.24	0.0218375	1.02208	0.902069
WBGene00013741	190953	Y111B2A.21	0.417282	1.51783	0.218032
WBGene00013728	176675	Y111B2A.2	0.204194	1.22654	0.39491
WBGene00013736	176682	Y111B2A.13	-0.0998682	0.904957	0.599574
WBGene00022017	#N/A	Y61A9LA.5	1.21939	3.38512	0.00259436
WBGene00013734	176678	Y111B2A.10	0.149638	1.16141	0.238194
WBGene00013727	190948	Y111B2A.1	0.393256	1.4818	0.0925578
WBGene00017961	185170	nhr-180	1.21862	3.38252	0.000481637
WBGene00022457	190947	Y110A7A.7	-0.163671	0.849021	0.262338
WBGene00045212	4927052	Y110A7A.21	0.239017	1.27	0.229941
WBGene00022462	172142	Y110A7A.15	0.453142	1.57325	0.218709
WBGene00022453	173638	Y110A2AR.3	-0.166225	0.846856	0.162998
WBGene00022452	173639	Y110A2AR.1	0.678972	1.97185	0.0768691
WBGene00022449	190944	Y110A2AM.1	0.0807787	1.08413	0.580248
WBGene00220227	#N/A	Y110A2AL.20	-0.335863	0.714721	0.277448
WBGene00194949	13208938	Y10G11A.90	0.413909	1.51272	0.227259
WBGene00012423	178457	Y10G11A.1	-0.0234652	0.976808	0.920838
WBGene00022435	190931	Y108G3AL.3	0.0825359	1.08604	0.674492
WBGene00022434	178546	Y108G3AL.2	0.194555	1.21477	0.145818
WBGene00235163	#N/A	Y108G3AL.10	0.101971	1.10735	0.713974
WBGene00013720	190926	Y106G6H.8	0.3068	1.35907	0.100543
WBGene00013719	172923	Y106G6H.6	0.458366	1.58149	0.0579559
WBGene00020451	188443	fbxa-11	1.21304	3.36368	0.00117766
WBGene00013726	172927	Y106G6H.16	0.510097	1.66545	0.126099
WBGene00013724	172926	Y106G6H.14	0.190505	1.20986	0.245911
WBGene00013723	190929	Y106G6H.13	0.242734	1.27473	0.68575
WBGene00013716	172919	Y106G6H.1	-0.17249	0.841567	0.157217
WBGene00013715	3564769	Y106G6G.6	0.318819	1.3755	0.128202
WBGene00021430	189679	Y38F2AR.12	1.21215	3.3607	5.28252e-05
WBGene00013711	172898	Y106G6G.2	-0.308074	0.734861	0.172756
WBGene00013710	172900	Y106G6G.1	0.400563	1.49266	0.451615
WBGene00013708	190922	Y106G6E.4	0.0829728	1.08651	0.685603
WBGene00013704	3565292	Y106G6D.8	0.107124	1.11307	0.752184
WBGene00013703	172878	Y106G6D.7	0.234372	1.26411	0.139399
WBGene00013702	190917	Y106G6D.6	0.0891095	1.0932	0.826342
WBGene00015295	181001	acl-12	1.20701	3.34348	0.000262348
WBGene00013701	172876	Y106G6D.4	0.169698	1.18495	0.563361
WBGene00013700	190916	Y106G6D.3	0.6456	1.90713	0.302233
WBGene00013696	172848	Y106G6A.4	0.522378	1.68603	0.423589
WBGene00016218	3565025	C29F9.3	1.2052	3.33743	0.000511019
WBGene00013693	173326	Y105E8B.9	0.248226	1.28175	0.415907
WBGene00018261	178706	cyp-33C5	1.20308	3.33036	0.00317287
WBGene00013691	173324	Y105E8B.6	0.317681	1.37394	0.109365
WBGene00013669	173303	Y105E8A.8	0.445414	1.56114	0.0869955
WBGene00220225	#N/A	Y105E8A.50	0.0614808	1.06341	0.779543
WBGene00195175	#N/A	Y105E8A.36	-0.0959416	0.908517	0.346618
WBGene00019664	176892	K11H12.8	1.1979	3.31316	2.24212e-06
WBGene00017422	180411	F13C5.1	1.19701	3.3102	0.00164819
WBGene00013684	3565398	Y105E8A.27	0.177472	1.19419	0.703053
WBGene00013682	3564893	Y105E8A.25	-0.0703041	0.93211	0.358193
WBGene00013679	173313	Y105E8A.21	0.325917	1.3853	0.050339
WBGene00013678	173312	Y105E8A.20	-0.0388126	0.961931	0.623966
WBGene00013667	173298	Y105E8A.2	-0.152026	0.858966	0.104575
WBGene00013674	173308	Y105E8A.14	0.264176	1.30236	0.223523
WBGene00013673	260217	Y105E8A.13	-0.31446	0.730183	0.379272
WBGene00011404	179564	T03F7.7	1.19582	3.30626	6.39773e-05
WBGene00015947	182759	C18A11.1	1.19555	3.30536	0.00289738
WBGene00013650	178445	Y105C5B.9	0.207702	1.23085	0.376761
WBGene00013647	190888	Y105C5B.5	0.613841	1.84751	0.175336
WBGene00045418	6418727	F15B9.10	1.19505	3.30372	4.90432e-06
WBGene00013657	178449	Y105C5B.18	0.440637	1.5537	0.475166
WBGene00013656	190896	Y105C5B.17	0.493133	1.63744	0.414241
WBGene00013654	178448	Y105C5B.15	0.175493	1.19183	0.733738
WBGene00013651	190893	Y105C5B.11	1.37361	3.94956	0.0563426
WBGene00010545	186960	cbp-2	1.19475	3.30273	0.00464817
WBGene00044660	#N/A	fbxa-87	1.19438	3.3015	0.0146004
WBGene00013643	190882	Y105C5A.24	0.216019	1.24113	0.174188
WBGene00013639	178442	Y105C5A.15	-0.038479	0.962252	0.753166
WBGene00022562	173536	ZC204.12	1.19383	3.2997	0.00557713
WBGene00009958	172706	madd-4	1.19318	3.29754	0.000235959
WBGene00016219	175178	C29F9.4	1.19215	3.29416	0.000597717
WBGene00022428	176936	Y104H12D.4	-0.167633	0.845664	0.290381
WBGene00022427	190868	Y104H12D.3	0.131434	1.14046	0.112116
WBGene00022426	3564762	Y104H12D.2	0.198143	1.21914	0.12993
WBGene00044452	3896742	Y102E9.5	-0.0680017	0.934259	0.688669
WBGene00022420	190860	Y102E9.2	0.0461116	1.04719	0.693626
WBGene00012435	177749	flh-1	1.19193	3.29345	0.00447967
WBGene00010935	181546	M163.1	1.19073	3.28947	0.000496046
WBGene00015095	172169	B0261.7	1.18947	3.28533	0.000586267
WBGene00013611	190829	Y102A5C.2	0.0201824	1.02039	0.957888
WBGene00022419	180513	Y102A11A.9	-0.306671	0.735893	0.237619
WBGene00008944	180319	F19B2.5	1.18871	3.28285	0.000442007
WBGene00023485	3564895	ttr-49	1.18724	3.27803	0.000983397
WBGene00022415	180516	Y102A11A.5	-0.802222	0.448332	0.0704906
WBGene00020672	188723	T22B7.3	1.17911	3.25149	0.00360857
WBGene00008372	183914	D1054.5	1.1787	3.25016	0.00463501
WBGene00015259	182037	dod-20	1.1782	3.24853	0.0202382
WBGene00006965	192057	xtr-1	0.294054	1.34186	0.463744
WBGene00006964	175071	xrn-2	-0.0390357	0.961716	0.548949
WBGene00013432	190496	Y66D12A.6	1.17706	3.24482	0.0268187
WBGene00002080	177581	xpo-3	-0.0877953	0.915948	0.296275
WBGene00002079	171621	xpo-2	0.0263861	1.02674	0.887267
WBGene00002078	179160	xpo-1	0.106543	1.11243	0.317079
WBGene00012144	179714	T28H10.3	1.17569	3.24038	0.00456994
WBGene00011564	181413	ugt-50	1.17539	3.23942	0.00027958
WBGene00021752	175190	xpd-1	0.192435	1.2122	0.0551447
WBGene00010363	186678	H04D03.2	1.17539	3.2394	0.00512642
WBGene00013441	176584	xpb-1	0.0830587	1.08661	0.424919
WBGene00006963	187120	xpa-1	0.437744	1.54921	0.0647228
WBGene00006962	181061	xol-1	-0.369988	0.690743	0.133848
WBGene00006961	172077	xnp-1	-0.110332	0.895537	0.254426
WBGene00001514	175776	xnd-1	0.595891	1.81465	0.12936
WBGene00007604	179742	xbx-9	-0.34902	0.705379	0.058922
WBGene00009580	179361	xbx-6	-0.106613	0.898873	0.352218
WBGene00011974	188837	xbx-5	-0.277876	0.757391	0.130202
WBGene00016025	182822	xbx-4	0.932925	2.54193	0.0636914
WBGene00006959	175541	xbp-1	-0.155845	0.855692	0.215376
WBGene00015933	177447	C17H12.8	1.17395	3.23474	0.00854637
WBGene00006958	187639	wve-1	0.0890474	1.09313	0.456133
WBGene00007047	172896	wts-1	0.0262214	1.02657	0.833539
WBGene00006957	177616	wsp-1	-0.089333	0.914541	0.530765
WBGene00006955	181931	wrt-9	-0.35534	0.700935	0.306688
WBGene00009823	173273	gadr-6	1.17391	3.23462	0.000162433
WBGene00020832	188921	T26C12.2	1.1725	3.23006	0.00123224
WBGene00006951	177162	wrt-5	0.136787	1.14658	0.451901
WBGene00021083	189291	W08E12.2	1.17068	3.22418	0.00633825
WBGene00006949	177781	wrt-3	-0.247229	0.780962	0.348791
WBGene00006948	180597	wrt-2	-0.650363	0.521856	0.181633
WBGene00006956	174224	wrt-10	-0.699489	0.496839	0.112534
WBGene00006947	174223	wrt-1	-0.529551	0.588869	0.217986
WBGene00019783	177014	M70.1	1.16953	3.22047	0.0470506
WBGene00006943	175802	wrm-1	0.609232	1.83902	0.0501035
WBGene00006942	181093	wrk-1	0.014398	1.0145	0.911466
WBGene00021736	178617	wrb-1	0.0513044	1.05264	0.675737
WBGene00006941	177743	wnk-1	0.0137319	1.01383	0.883798
WBGene00020094	175681	wip-1	0.177575	1.19432	0.125456
WBGene00013032	#N/A	wht-9	-0.135098	0.87363	0.778455
WBGene00012925	189976	wht-8	0.658544	1.93198	0.303671
WBGene00004163	175330	pqn-82	1.1695	3.22037	0.0263722
WBGene00007060	188911	wht-6	0.601055	1.82404	0.322179
WBGene00008950	178182	wht-5	0.137919	1.14788	0.785934
WBGene00017179	173671	wht-4	-0.0365824	0.964079	0.941264
WBGene00007631	175528	wht-3	0.220963	1.24728	0.670475
WBGene00011494	188139	T05F1.9	1.16889	3.21841	0.00256168
WBGene00010050	174772	F54D5.4	1.16824	3.21633	1.24517e-05
WBGene00006940	174531	wee-1.3	0.769418	2.15851	0.101091
WBGene00013862	179489	wdr-5.3	0.660121	1.93503	0.107798
WBGene00077771	7040157	C41G7.9	1.1677	3.21459	1.31681e-05
WBGene00006474	175474	wdr-5.1	0.197523	1.21838	0.147202
WBGene00020878	189021	T28A11.16	1.16731	3.21334	0.000706684
WBGene00009211	178185	wdr-46	0.172547	1.18833	0.0640016
WBGene00008419	172518	wdr-23	0.164919	1.1793	0.0860766
WBGene00007428	179410	wdr-20	0.174632	1.19081	0.0921374
WBGene00017322	176167	clec-160	1.16691	3.21206	2.86183e-05
WBGene00045048	4926976	D1007.19	1.16609	3.20943	0.00523368
WBGene00019909	187633	R06A10.1	1.16538	3.20713	0.00182276
WBGene00003510	175184	mxl-2	1.16159	3.19501	1.636e-05
WBGene00019953	177211	wapl-1	0.00965798	1.0097	0.935069
WBGene00016169	259768	C27F2.7	1.1594	3.18802	0.0132954
WBGene00010263	174932	wago-4	-0.39388	0.674435	0.0991509
WBGene00018862	186279	wago-2	-0.0505838	0.950674	0.815262
WBGene00021978	3565089	Y58A7A.4	1.15859	3.18545	0.00955585
WBGene00020707	178560	wago-10	-0.248017	0.780347	0.397267
WBGene00011061	172463	wago-1	0.6965	2.00672	0.086473
WBGene00021148	173702	W10G11.19	-0.0144999	0.985605	0.946176
WBGene00020383	172302	tin-44	1.15431	3.17184	1.27444e-05
WBGene00185079	13183306	W10D9.6	0.260887	1.29808	0.0660447
WBGene00015081	181877	B0244.6	1.154	3.17087	0.00462609
WBGene00021128	171850	W10C8.5	-0.105709	0.899686	0.207741
WBGene00007404	176367	best-5	1.15369	3.16988	0.00303569
WBGene00013215	190295	Y54G11A.4	1.15246	3.16597	0.00635099
WBGene00008599	181440	F09A5.2	1.15192	3.16428	0.00101931
WBGene00012372	174961	W09H1.1	-0.173288	0.840895	0.569907
WBGene00012371	3565298	W09G3.8	0.036951	1.03764	0.844135
WBGene00012370	173245	W09G3.7	0.272809	1.31365	0.097875
WBGene00020617	188647	T20D4.11	1.15186	3.16407	0.000760317
WBGene00012365	173250	W09G3.1	-0.112854	0.893281	0.360516
WBGene00021123	176940	W09G12.9	-0.0589476	0.942756	0.689464
WBGene00021122	189325	W09G12.8	-0.976408	0.376662	0.0668077
WBGene00021121	176941	W09G12.7	-0.111395	0.894585	0.729489
WBGene00044463	3896763	W09G12.10	-0.516436	0.596643	0.165929
WBGene00012358	176539	W09D6.5	0.156866	1.16984	0.215412
WBGene00012357	176538	W09D6.4	0.434971	1.54492	0.489448
WBGene00012356	176537	W09D6.1	0.336101	1.39948	0.130203
WBGene00012364	179991	W09D12.1	-0.134885	0.873817	0.295389
WBGene00045052	4926921	K12C11.6	1.15019	3.1588	0.000993205
WBGene00009937	172844	lsl-1	1.14909	3.15532	0.00300972
WBGene00012359	176499	W09D10.1	0.146012	1.15721	0.114079
WBGene00012354	173237	W09C5.8	-0.159463	0.852601	0.0763147
WBGene00012353	173236	W09C5.7	-0.00630375	0.993716	0.955608
WBGene00012351	173232	W09C5.1	-0.063537	0.938439	0.374068
WBGene00021115	189312	W09C3.8	0.416556	1.51673	0.474319
WBGene00021114	172083	W09C3.7	0.763178	2.14508	0.277793
WBGene00021112	172081	W09C3.4	0.245151	1.27781	0.0513352
WBGene00021110	189310	W09C3.2	0.191898	1.21155	0.715789
WBGene00021104	173499	W09B6.4	-0.025535	0.974788	0.85854
WBGene00016506	183295	abhd-5.1	1.14845	3.1533	0.00398072
WBGene00012346	180099	W08G11.1	-0.256452	0.773792	0.466989
WBGene00021096	189300	W08F4.7	-0.298297	0.742081	0.35915
WBGene00021093	173450	W08F4.3	-0.120517	0.886462	0.329538
WBGene00012345	189290	W08E3.4	0.259012	1.29565	0.553828
WBGene00012343	173203	W08E3.2	0.134785	1.14429	0.315236
WBGene00021089	189295	W08E12.8	-0.389251	0.677564	0.199626
WBGene00018971	177151	clec-67	1.14732	3.14973	0.000718466
WBGene00045488	6418747	F57B1.9	1.14421	3.13996	0.00504812
WBGene00021084	177098	W08E12.3	-0.318706	0.727089	0.533823
WBGene00007099	179434	trx-2	1.14222	3.13371	1.07147e-05
WBGene00021080	178785	W08A12.3	-0.348984	0.705405	0.128745
WBGene00021079	178786	W08A12.2	0.293006	1.34045	0.156241
WBGene00012339	179791	W07G4.5	0.332277	1.39414	0.1297
WBGene00012337	179789	W07G4.3	-0.20892	0.81146	0.0280465
WBGene00021076	189277	W07E6.5	-0.139109	0.870133	0.531028
WBGene00021075	189276	W07E6.3	-0.522468	0.593055	0.116529
WBGene00021074	173439	W07E6.2	-0.0224961	0.977755	0.815244
WBGene00012326	181223	W07E11.1	-0.0221489	0.978095	0.868141
WBGene00012322	174454	W07A12.4	0.444726	1.56006	0.153367
WBGene00021068	3564781	W06H8.6	-0.272247	0.761666	0.0875873
WBGene00008456	174508	E02H1.2	1.13877	3.12291	2.09017e-05
WBGene00021067	189269	W06H8.4	-0.468019	0.626242	0.193086
WBGene00021066	179009	W06H8.2	0.462465	1.58798	0.0608666
WBGene00012307	189253	W06F12.3	0.114459	1.12127	0.820001
WBGene00012306	176809	W06F12.2	0.117406	1.12458	0.468195
WBGene00021061	189252	W06E11.1	0.140523	1.15088	0.208926
WBGene00012297	189239	W06D4.3	0.339122	1.40371	0.485605
WBGene00021057	173784	W06B4.2	0.0909615	1.09523	0.40233
WBGene00020143	181725	T01C8.2	1.13676	3.11666	8.62847e-05
WBGene00012293	189232	W06A7.4	0.537706	1.71208	0.241026
WBGene00012291	189231	W06A7.2	-0.326943	0.721125	0.0906243
WBGene00021055	189235	W06A11.4	-0.193321	0.824217	0.363159
WBGene00021052	3565945	W06A11.1	-0.155373	0.856096	0.573304
WBGene00021051	3565039	W05H9.4	0.251726	1.28624	0.119298
WBGene00003845	181893	odd-1	1.13672	3.11654	0.00110533
WBGene00021049	180899	W05H9.2	-0.0709164	0.93154	0.580705
WBGene00021048	180901	W05H9.1	0.354176	1.42501	0.0715164
WBGene00021044	180482	W05H7.1	-0.156796	0.854879	0.365521
WBGene00012290	189230	W05H12.2	-0.236498	0.789388	0.397487
WBGene00000866	177994	cyb-2.1	1.1358	3.11366	0.0489927
WBGene00021040	189219	W05G11.2	0.319273	1.37613	0.37013
WBGene00003999	181276	pgp-5	1.13382	3.10752	0.0178066
WBGene00021038	171909	W05F2.6	0.348077	1.41634	0.33824
WBGene00015131	176222	B0303.11	1.13326	3.10576	7.56134e-05
WBGene00021035	171908	W05F2.3	1.50205	4.49088	0.0655356
WBGene00012282	3565965	W05E10.5	-0.375407	0.68701	0.260881
WBGene00012280	179602	W05E10.1	-0.0946532	0.909688	0.679535
WBGene00012274	173177	W05B5.1	-0.198875	0.819653	0.0382113
WBGene00012273	176529	W05B2.7	-0.0912516	0.912788	0.737125
WBGene00014854	#N/A	W05B2.3	-0.136156	0.872706	0.818432
WBGene00011042	175144	R05H10.1	1.13108	3.09901	0.0173333
WBGene00012279	179736	W05B10.4	0.0662742	1.06852	0.717483
WBGene00016766	177669	C49C8.2	1.13022	3.09634	0.00362403
WBGene00012258	181299	W04G3.5	-0.000187404	0.999813	0.998791
WBGene00044153	3565695	W04G3.11	-0.466231	0.627362	0.120398
WBGene00012252	189193	W04E12.7	-0.259609	0.771353	0.0932569
WBGene00012250	189192	W04E12.5	-0.296821	0.743177	0.527087
WBGene00012249	189191	W04E12.4	-0.0769243	0.92596	0.880761
WBGene00012245	259655	W04D2.6	0.173691	1.18969	0.0694621
WBGene00012243	179712	W04D2.4	0.399347	1.49085	0.0811821
WBGene00007313	175114	clec-147	1.12662	3.0852	0.0359583
WBGene00021026	171636	W04C9.4	0.00183068	1.00183	0.977935
WBGene00021024	171638	W04C9.2	0.0583089	1.06004	0.492694
WBGene00021022	175360	W04B5.5	0.121412	1.12909	0.39326
WBGene00007885	183141	ugt-21	1.12653	3.08492	4.14441e-05
[truncated: 12,053 more rows]
