# Supplementary material for: UPRmt scales mitochondrial network expansion with protein synthesis via mitochondrial import in Caenorhabditis elegans
Source: Nat Commun. 2021 Jan 20;12:479. doi: 10.1038/s41467-020-20784-y (PMC7817664; doi:10.1038/s41467-020-20784-y)
Supplement: Supplementary file 9 — Supplementary Data file 8 [file 41467_2020_20784_MOESM9_ESM.xlsx]

## Sheet: tT.ann
Supplementary Data file 8.
Differentially expressed genes in atfs-1(null) relative to wildtype worms.N=3 biologically independent experiments. Table analyzed by Two tailed student t test.
wormbase_gene	entrezgene	gene_name	logFC	PValue	FC
WBGene00013878	179922	atfs-1	-6.09411	0.000804924	0.00225611
WBGene00044644	4362999	B0205.13	-5.51155	0.00529075	0.00403985
WBGene00194667		Y105C5A.1271	-5.40332	0.000215602	0.00450161
WBGene00019963	178795	R08E5.3	-4.97929	0.00188885	0.00687892
WBGene00013007	175002	Y48E1B.8	-4.83818	0.00551646	0.00792143
WBGene00017225	184153	fbxa-52	-4.67608	0.000189071	0.00931549
WBGene00044642		clec-69	-4.67122	7.16574e-05	0.00936083
WBGene00195032		Y37E3.24	-4.4678	1.70495e-05	0.0114726
WBGene00010446	186823	K01A6.4	-4.34455	0.000402544	0.0129773
WBGene00011024	187597	R05A10.7	-4.26622	0.0106897	0.0140348
WBGene00235158	24105068	Y37E3.30	-4.2425	9.54803e-05	0.0143716
WBGene00014985		ZK384.4	-4.12618	3.00107e-06	0.0161445
WBGene00045067	4927049	F07C6.6	-4.12137	0.00019146	0.0162223
WBGene00013820	191015	Y116F11B.2	-4.02871	0.00143907	0.0177973
WBGene00044107	3565521	F58G6.9	-4.01101	0.00020694	0.0181151
WBGene00044617	187552	bus-1	-3.99462	1.89386e-05	0.0184144
WBGene00007804	183004	C29F3.3	-3.93386	3.12292e-06	0.0195679
WBGene00015439	182215	C04E12.10	-3.93244	0.0204087	0.0195959
WBGene00044074	3565525	mltn-5	-3.92892	0.000383729	0.0196649
WBGene00003522	187045	nas-3	-3.91509	0.000291594	0.0199388
WBGene00010100	186291	F55C9.3	-3.91426	0.000126972	0.0199552
WBGene00008519	181462	cyp-13B1	-3.86175	0.000880401	0.0210312
WBGene00003356		mir-262	-3.831	0.000288624	0.021688
WBGene00009108	179468	F25D1.3	-3.79056	0.000872166	0.022583
WBGene00018295	185622	oac-29	-3.71336	5.57858e-05	0.0243953
WBGene00011744	188476	T13F2.4	-3.69507	0.00104652	0.0248457
WBGene00022616	260026	hsd-3	-3.6693	7.48094e-05	0.0254942
WBGene00219755		linc-17	-3.6602	3.42182e-06	0.0257272
WBGene00000749	181219	col-176	-3.59637	0.000364199	0.0274231
WBGene00007407	182359	C07B5.2	-3.5669	0.00107638	0.0282434
WBGene00255598	25502968	BE0003N10.6	-3.51682	0.0120584	0.0296936
WBGene00015419	182200	srsx-18	-3.51131	6.44915e-05	0.0298577
WBGene00008963	184702	F19H8.2	-3.50957	1.92193e-05	0.0299097
WBGene00019105		asp-8	-3.50397	0.00161057	0.0300776
WBGene00020873	189013	T28A11.6	-3.46609	1.31007e-05	0.0312389
WBGene00016759	177382	C49A9.5	-3.44836	5.19948e-06	0.0317979
WBGene00001068	181099	dpy-6	-3.44188	4.25642e-05	0.0320045
WBGene00019967	187705	cyp-33C8	-3.41214	0.000291933	0.0329707
WBGene00022816	176076	fbn-1	-3.41102	1.66758e-08	0.0330077
WBGene00007388	179544	folt-1	-3.39698	9.57499e-05	0.0334741
WBGene00008462	183995	E02H4.4	-3.38457	0.00066806	0.0338923
WBGene00009787	181619	F46F2.3	-3.31805	0.000846715	0.0362233
WBGene00019961	178794	R08E5.1	-3.31758	0.000296361	0.0362404
WBGene00017678	179210	asp-12	-3.31386	3.16481e-06	0.0363753
WBGene00018941	186363	F56C3.4	-3.30628	0.04864	0.0366522
WBGene00021581	189944	clec-70	-3.29876	0.00337197	0.0369289
WBGene00008810	184473	cyp-13A12	-3.29656	0.00301986	0.0370101
WBGene00185076		Y7A9A.79	-3.29624	0.00556711	0.0370221
WBGene00001668	181442	gpa-6	-3.28047	5.72483e-06	0.0376105
WBGene00000399	175143	cdh-7	-3.26177	3.06936e-05	0.0383207
WBGene00012597	189664	nhr-235	-3.25757	4.57476e-05	0.0384819
WBGene00021011	189167	W03G1.5	-3.25513	0.010652	0.0385758
WBGene00010274	259943	F58G6.3	-3.25227	0.00015573	0.0386862
WBGene00007692	181383	C23H4.3	-3.24116	5.86567e-07	0.0391185
WBGene00000722	179431	col-149	-3.23509	0.000498449	0.0393567
WBGene00017194	184124	F07C3.3	-3.22889	2.92662e-05	0.0396014
WBGene00006366	181555	sym-1	-3.21648	0.0104579	0.040096
WBGene00008708	184358	F11E6.4	-3.19472	5.93661e-05	0.040978
WBGene00022730	191313	ZK402.3	-3.1783	0.0192605	0.0416564
WBGene00009030	180089	clec-233	-3.17613	0.000724013	0.0417468
WBGene00020609	188639	T20D4.3	-3.12813	0.00977596	0.0437994
WBGene00023416	174219	spi-1	-3.12717	9.68993e-06	0.0438417
WBGene00013104	190148	Y51H4A.8	-3.11512	0.00112917	0.0443733
WBGene00077437		Y59H11AR.6	-3.10059	0.000562748	0.0450226
WBGene00008390	179907	D1086.3	-3.09258	3.23145e-06	0.0453846
WBGene00007895	183157	C33D3.4	-3.08425	0.000285482	0.0457641
WBGene00019374	186970	K04A8.2	-3.08416	0.00861378	0.0457687
WBGene00002827	178120	let-653	-3.07272	0.000374743	0.0462949
WBGene00008355	183903	fbxa-141	-3.06714	2.43805e-05	0.0465539
WBGene00020484	188473	T13C5.3	-3.05595	0.00407498	0.0470782
WBGene00010277	177798	F58G6.7	-3.0472	0.000111792	0.0474916
WBGene00006956	174224	wrt-10	-3.04428	0.000205863	0.0476308
WBGene00019515	187129	ugt-19	-3.04189	4.48308e-06	0.0477447
WBGene00008762	184429	ztf-2	-3.04121	0.000207567	0.0477771
WBGene00000008	186240	aat-7	-3.03632	0.0293063	0.048011
WBGene00012448	189444	cyp-33D3	-3.02813	0.00166006	0.0484063
WBGene00021118	173697	clec-125	-3.02192	0.0151771	0.0487078
WBGene00018289	185619	F41E6.8	-3.01592	0.000151035	0.0490007
WBGene00020817	259737	T25G12.11	-3.01335	9.96351e-05	0.049127
WBGene00012176	189089	W01C9.2	-3.01183	1.90655e-05	0.0492014
WBGene00044772	4363117	T23E7.6	-3.00792	0.00184399	0.0493944
WBGene00001702	3565619	grd-13	-3.00492	0.00735655	0.0495426
WBGene00010705	187183	cyp-14A1	-2.9851	0.000351591	0.0505345
WBGene00006636	192063	tsp-10	-2.97667	0.0168985	0.050962
WBGene00020501	174108	T14B4.5	-2.97373	1.62168e-05	0.0511123
WBGene00014562		Y17D7B.7	-2.97121	6.92307e-05	0.0512411
WBGene00008565	173163	acox-2	-2.95536	5.08976e-05	0.05206
WBGene00044536	3896842	F14F9.8	-2.94796	0.000725152	0.0524467
WBGene00011328	179861	T01D3.3	-2.94384	0.00901875	0.052663
WBGene00017443	174036	F13H8.11	-2.92526	0.000210713	0.0536508
WBGene00021963	179081	lipl-6	-2.89326	0.000220943	0.0553951
WBGene00194800		linc-83	-2.88883	0.000629191	0.055641
WBGene00005004	186974	spp-19	-2.88424	0.0117748	0.0558974
WBGene00003094	186491	lys-5	-2.87956	0.00477814	0.0561594
WBGene00011673	188357	cyp-13A6	-2.8702	0.000902966	0.0566876
WBGene00014254	174522	cyp-13A10	-2.86128	0.0100817	0.0571955
WBGene00020083	180385	R57.2	-2.85355	0.00574226	0.0576393
WBGene00219304		F56D6.16	-2.84275	0.00239192	0.0582654
WBGene00012257	181298	lpr-4	-2.84195	0.00125511	0.058312
WBGene00010033	186217	F54B11.10	-2.81277	0.0158764	0.0600382
WBGene00022024	180777	Y64H9A.2	-2.80722	0.0231025	0.0603728
WBGene00010833	187417	M03B6.1	-2.80058	1.84306e-06	0.0607748
WBGene00020004	187811	R11E3.2	-2.79497	4.17109e-06	0.0611169
WBGene00194982		Y17D7B.10	-2.79263	0.0025557	0.0612596
WBGene00012261	181295	lpr-3	-2.79204	0.000398767	0.0612962
WBGene00012255	181296	lpr-6	-2.77464	0.0034216	0.0623721
WBGene00019268	173994	H41C03.1	-2.77243	3.01187e-05	0.0625099
WBGene00003761	188856	nlp-23	-2.76721	0.00150597	0.0628372
WBGene00015784	182627	C15B12.2	-2.75572	0.0012792	0.0635631
WBGene00000136	180728	amt-4	-2.74985	0.000128649	0.0639377
WBGene00012941	3565656	Y47D3B.4	-2.74513	0.000242179	0.0642399
WBGene00017082	183970	DC2.5	-2.74287	0.000310181	0.0643854
WBGene00010205	179646	F57F5.3	-2.7221	2.02946e-05	0.0657363
WBGene00016294	183101	C31H2.4	-2.7114	1.23544e-06	0.0664439
WBGene00001399	179100	fat-7	-2.70599	5.81729e-05	0.0668043
WBGene00020365	188291	T08G2.2	-2.70188	2.73434e-06	0.0670794
WBGene00016996	180484	D1005.2	-2.69629	3.25526e-05	0.0674551
WBGene00015523	182317	ztf-30	-2.69588	0.000149624	0.0674828
WBGene00007479	182456	C09F9.2	-2.69377	9.37419e-07	0.0676258
WBGene00044512	3896854	W03F9.11	-2.69104	0.0119171	0.0678104
WBGene00015298	173762	C01F1.3	-2.6903	6.59725e-06	0.0678608
WBGene00003713	187411	nhr-123	-2.68681	0.00144483	0.0680978
WBGene00020062	187867	nhr-270	-2.68484	1.11744e-05	0.0682322
WBGene00012256	181297	lpr-5	-2.68415	0.0321901	0.0682795
WBGene00020487	180888	T13C5.7	-2.68325	0.00114522	0.0683405
WBGene00015795	174143	C15F1.2	-2.68189	1.18352e-05	0.0684338
WBGene00016422	172261	noah-1	-2.67993	0.000765671	0.0685681
WBGene00000541	179249	cln-3.3	-2.67856	0.00321565	0.0686621
WBGene00000928	173793	dao-2	-2.67449	0.00256189	0.0689418
WBGene00011952	188811	T23F6.5	-2.66774	0.000140244	0.0694086
WBGene00003681	181621	nhr-91	-2.6639	1.91117e-06	0.0696758
WBGene00004224	172229	ptr-10	-2.65475	0.0135166	0.0703162
WBGene00194746	13188497	Y82E9BR.25	-2.65141	0.000255706	0.0705515
WBGene00003968	180532	peb-1	-2.64007	0.000208751	0.0713562
WBGene00219208	13216068	B0365.9	-2.63769	0.037281	0.0715263
WBGene00044488	3896802	Y54G2A.45	-2.62842	3.95856e-05	0.0721926
WBGene00016872	183715	dop-4	-2.62823	0.0132204	0.0722059
WBGene00015268	182047	BE0003N10.3	-2.62395	0.000861319	0.072516
WBGene00020516	188512	T15B7.1	-2.61776	0.000257054	0.0729661
WBGene00004092	191744	ppt-1	-2.61713	7.90436e-06	0.0730121
WBGene00017819	184973	F26D11.2	-2.61637	0.000448253	0.0730674
WBGene00011437	179609	T04F3.2	-2.61353	0.0447954	0.0732755
WBGene00022261	190659	clec-210	-2.61201	1.34607e-05	0.0733871
WBGene00002393	171648	lpr-1	-2.59903	1.08504e-05	0.0743455
WBGene00019021	177593	F57H12.6	-2.58957	7.00782e-05	0.0750523
WBGene00017962	185173	fbxa-72	-2.58799	3.98615e-05	0.0751709
WBGene00008292	173112	C54C8.4	-2.58609	0.00241773	0.0753136
WBGene00011407	175613	ppat-1	-2.58428	1.41407e-05	0.0754505
WBGene00003095	178087	lys-6	-2.58358	0.000196543	0.0755029
WBGene00010893	174640	cutl-9	-2.58247	0.00177769	0.0755869
WBGene00000882	175231	cyn-6	-2.57303	0.00014592	0.0763044
WBGene00003571	182354	ncx-6	-2.57197	2.78521e-05	0.0763847
WBGene00012728	3565341	Y39G8B.9	-2.57066	8.01303e-07	0.0764851
WBGene00194681		F40D4.16	-2.56924	0.000274259	0.0765938
WBGene00002067	181182	ifp-1	-2.56881	7.46329e-05	0.0766268
WBGene00010068	3565574	F54F7.8	-2.56679	3.0909e-05	0.0767813
WBGene00000742	180909	col-169	-2.56637	2.49965e-05	0.076814
WBGene00001699	184239	grd-10	-2.564	0.000577283	0.0769961
WBGene00001064	174107	dpy-2	-2.56294	0.000529272	0.0770778
WBGene00019855	173751	R03H10.2	-2.55867	0.00573975	0.0774075
WBGene00002260	188761	lbp-8	-2.55738	0.0198189	0.0775074
WBGene00021603	178656	clec-204	-2.55312	0.00146638	0.0778387
WBGene00001389	184522	far-5	-2.5499	0.000127451	0.0780891
WBGene00000402	183476	cdh-10	-2.54932	1.51821e-06	0.0781346
WBGene00010904	175591	ugt-62	-2.54897	8.28124e-05	0.078162
WBGene00020741	188808	dlhd-1	-2.54306	0.0120359	0.0786255
WBGene00020592	178880	ugt-12	-2.5425	0.000754086	0.0786691
WBGene00007176	180280	kcnl-1	-2.54076	0.00053048	0.0788063
WBGene00021529	189838	Y41G9A.5	-2.53751	2.73494e-05	0.0790634
WBGene00000972	175108	dhs-8	-2.53445	0.000282704	0.0793052
WBGene00001072	174106	dpy-10	-2.53323	0.00162111	0.079402
WBGene00001071	176846	dpy-9	-2.52864	0.0142399	0.0797675
WBGene00018939	186361	fbxa-190	-2.52639	5.01803e-06	0.0799467
WBGene00021178	177261	Y9C9A.8	-2.52552	0.00216473	0.0800168
WBGene00012796	176737	Y43F4A.1	-2.51615	3.62085e-05	0.08077
WBGene00019319	186890	K02E10.5	-2.51268	0.0302442	0.0810503
WBGene00013568	190717	Y75B12B.3	-2.51136	0.000663474	0.0811581
WBGene00008978	184721	cutl-3	-2.50972	0.000373255	0.0812907
WBGene00009293	185150	F31D4.8	-2.50929	0.00435936	0.081326
WBGene00002282	181554	let-4	-2.50906	3.00721e-05	0.0813447
WBGene00000702	178076	col-128	-2.50434	0.00110514	0.0817297
WBGene00009620	181237	fip-5	-2.50419	0.00949985	0.0817414
WBGene00015376	182148	C03B1.5	-2.50222	0.00037149	0.0819026
WBGene00020528	188525	lgc-54	-2.50012	0.000501589	0.0820755
WBGene00206464	13181858	F59C6.18	-2.49858	6.09993e-05	0.0822015
WBGene00012186	180352	mlt-11	-2.49724	0.000486264	0.0823122
WBGene00019908	353418	R05H11.2	-2.49647	4.89533e-06	0.0823757
WBGene00010342	186634	F59F5.3	-2.49538	0.00108396	0.0824652
WBGene00001069	181013	dpy-7	-2.49193	0.0417103	0.0827501
WBGene00010321	186599	F59B10.5	-2.48309	5.5615e-07	0.0834849
WBGene00000990	180632	dhs-27	-2.4812	6.35706e-05	0.083643
WBGene00011055	175021	arrd-14	-2.4778	0.00275583	0.0839275
WBGene00045246	6418648	C29E4.15	-2.47608	2.28042e-05	0.0840722
WBGene00045305	6418818	ZC250.4	-2.47037	0.000114345	0.0845538
WBGene00008578	175036	F08G2.7	-2.46519	0.00107438	0.0849925
WBGene00018907	186329	F55G1.15	-2.46498	0.0016691	0.0850109
WBGene00007522	3565053	C11E4.8	-2.46318	3.6346e-06	0.0851635
WBGene00012939	189978	Y47D3B.1	-2.45602	0.00634161	0.0857756
WBGene00022245	177407	acp-6	-2.45458	0.000349057	0.0858992
WBGene00017417	184408	F13B6.2	-2.45063	3.47359e-05	0.0862393
WBGene00012635	178317	Y38H8A.1	-2.44868	0.00130938	0.086408
WBGene00010214	180097	F57G8.5	-2.44825	0.000169327	0.086445
WBGene00001468	181604	flr-4	-2.44807	1.49591e-05	0.0864606
WBGene00020688	177459	T22D1.11	-2.44786	1.95283e-05	0.0864789
WBGene00020650	188694	T21D12.11	-2.44408	0.000285585	0.0868059
WBGene00019550	187195	K09C4.5	-2.44305	0.000323985	0.0868955
WBGene00020720	188777	T23B12.5	-2.44254	0.0136071	0.0869393
WBGene00009340	179471	best-14	-2.44246	0.00140698	0.0869468
WBGene00018418	176243	F44E2.4	-2.44102	4.00508e-05	0.0870724
WBGene00017703	184831	F22E5.1	-2.43858	2.96314e-05	0.0872844
WBGene00008511	177909	F01G10.9	-2.43601	2.06196e-05	0.0875092
WBGene00019968	178797	R08F11.4	-2.41916	3.7501e-05	0.0889967
WBGene00000739	180902	col-166	-2.41907	0.00115662	0.0890043
WBGene00019508	187128	K07H8.8	-2.41542	3.44345e-05	0.0893302
WBGene00015879	178766	C17B7.5	-2.41467	0.000146289	0.0893972
WBGene00045253	6418851	F46C3.6	-2.4126	0.000193475	0.0895818
WBGene00022274	171726	Y73E7A.8	-2.41114	0.000658739	0.0897127
WBGene00050939	6418832	C05G5.7	-2.41044	0.000324083	0.0897758
WBGene00195168	13220956	T13C5.9	-2.40989	4.21141e-06	0.089825
WBGene00021976	190382	Y58A7A.2	-2.40683	0.00510792	0.0901007
WBGene00005036	191781	sra-10	-2.4057	0.00977335	0.0902019
WBGene00009926	178365	noah-2	-2.40383	0.00859174	0.0903708
WBGene00016760	177381	C49A9.6	-2.40023	2.1458e-06	0.0906969
WBGene00008629	179881	cpt-5	-2.40008	0.0088059	0.0907111
WBGene00018435	185768	btb-9	-2.39562	4.983e-05	0.0911164
WBGene00010456	174326	K01C8.1	-2.39112	3.47146e-05	0.0915272
WBGene00008205	181370	sams-1	-2.38755	0.00102618	0.0918549
WBGene00022146	171744	Y71G12B.6	-2.38714	2.67187e-05	0.0918919
WBGene00020522	188520	T15B7.10	-2.38295	0.00418366	0.0922777
WBGene00014173	191473	ZK970.7	-2.37822	2.45279e-06	0.0927155
WBGene00009571	185530	F40D4.12	-2.37745	0.000127127	0.0927872
WBGene00020529	188526	T15B7.17	-2.37718	9.99221e-05	0.0928121
WBGene00021375	189624	Y37E11B.2	-2.37694	0.00142322	0.0928338
WBGene00077490	6418630	M03A1.8	-2.37536	0.000244898	0.0929811
WBGene00017375	24104421	pbo-6	-2.37221	9.99336e-06	0.0932748
WBGene00009706	180080	F44G3.2	-2.37173	0.000198831	0.093319
WBGene00006983	192089	zig-6	-2.37147	0.000239729	0.0933436
WBGene00015311	182076	C01G5.9	-2.36598	1.91823e-06	0.0938572
WBGene00001430	171974	fkb-5	-2.35565	0.000828875	0.0948316
WBGene00010516	186898	K02E11.7	-2.35529	0.0019942	0.0948665
WBGene00014052	191387	ZK669.2	-2.35448	2.95285e-05	0.0949425
WBGene00013037	176671	Y49E10.18	-2.35327	3.21611e-06	0.095058
WBGene00017340	181766	F10D7.3	-2.34985	0.0342558	0.0953831
WBGene00189995	13194964	C06E7.88	-2.34832	0.0154202	0.0955295
WBGene00009371	185238	F33H2.8	-2.34741	1.93681e-05	0.0956161
WBGene00002012	177777	hsp-12.3	-2.33801	0.00119871	0.0965199
WBGene00009094	179695	F23H12.5	-2.33706	0.000166128	0.0966114
WBGene00016204	183000	gsto-1	-2.33686	0.00886089	0.0966308
WBGene00017936	177186	F30B5.7	-2.33337	0.000398687	0.0969683
WBGene00018194		F39E9.1	-2.33193	9.74721e-06	0.0971082
WBGene00015019	172980	B0205.4	-2.32875	1.3587e-06	0.0974173
WBGene00019213	177449	H20E11.1	-2.3264	5.29642e-05	0.0976465
WBGene00001065	180529	dpy-3	-2.32619	0.00741386	0.0976668
WBGene00011082	3565952	R07B1.11	-2.32346	3.32445e-06	0.0979339
WBGene00010835	181498	M03B6.3	-2.32265	7.2322e-07	0.098014
WBGene00000623	4363005	col-46	-2.32205	0.000121818	0.0980719
WBGene00013103	178460	Y51H4A.7	-2.32156	0.00413134	0.0981201
WBGene00012593	189661	nspe-7	-2.31505	0.00088527	0.0987615
WBGene00007894	183156	C33D3.3	-2.31469	0.0126189	0.0987964
WBGene00018878	180747	glit-1	-2.31284	0.000106278	0.0989801
WBGene00009813	181279	haly-1	-2.31181	0.0107588	0.0990819
WBGene00017510	184560	nhr-178	-2.30891	0.0128851	0.0993693
WBGene00000539	179559	cln-3.1	-2.30881	0.000659709	0.0993792
WBGene00016664	183469	C45E5.1	-2.30725	5.62081e-05	0.0995341
WBGene00020250	188114	T05C1.3	-2.30217	6.81215e-06	0.100041
WBGene00019318	180552	K02E10.4	-2.30142	0.0126671	0.100117
WBGene00219423	24104233	C23H5.15	-2.29768	4.81254e-05	0.100492
WBGene00015829	182659	math-15	-2.29706	8.10723e-05	0.100554
WBGene00016064	182852	acd-1	-2.29692	0.00356217	0.100568
WBGene00012396	174817	Y6D1A.2	-2.29598	0.013963	0.100663
WBGene00012628	189697	Y38H6C.16	-2.29527	0.00247598	0.100735
WBGene00007112	178041	B0035.13	-2.29505	0.000885435	0.100757
WBGene00045416	6418795	Y37H2A.14	-2.29393	0.00137762	0.100869
WBGene00008354	183902	gcsh-1	-2.29157	2.30758e-05	0.101108
WBGene00019495	173457	sdz-24	-2.29143	0.0145354	0.101122
WBGene00044166	3565711	C54C6.7	-2.28502	0.00295915	0.101772
WBGene00020194	188029	T03G6.1	-2.28105	0.00311875	0.102177
WBGene00010238	179513	F58B4.5	-2.28047	0.0358526	0.102236
WBGene00012545	189612	Y37D8A.3	-2.27955	2.93772e-06	0.10233
WBGene00015949	181063	C18A11.3	-2.27769	0.000634575	0.102521
WBGene00021850	175370	Y54F10AM.6	-2.26969	0.00142877	0.103344
WBGene00011105	187678	R07E3.4	-2.2654	2.1851e-05	0.103789
WBGene00006679	180592	twk-26	-2.2631	0.00805537	0.104027
WBGene00008042	176311	C40H1.7	-2.26308	0.00361934	0.10403
WBGene00012648	176484	Y39A1A.9	-2.26298	2.70178e-06	0.10404
WBGene00017658	184767	F21C10.9	-2.26109	4.79588e-05	0.104236
WBGene00015396	182172	nhr-148	-2.25882	0.0047118	0.104473
WBGene00019345	180740	tmem-135	-2.25816	0.0110391	0.104542
WBGene00003844	179079	odc-1	-2.25714	3.78406e-05	0.104649
WBGene00017382	184346	F11D5.5	-2.25526	0.0105332	0.104846
WBGene00000246	178008	bcc-1	-2.25144	6.68254e-05	0.105247
WBGene00006522	183860	abcx-1	-2.25028	0.00551792	0.10537
WBGene00006544	260030	tbx-7	-2.24903	0.000580479	0.105501
WBGene00022591	172340	cuti-1	-2.24301	0.00327277	0.106139
WBGene00015716	182547	sox-4	-2.23684	3.21747e-05	0.106795
WBGene00021919	190305	cutl-25	-2.23463	0.0352656	0.107032
WBGene00011339	180021	T01G5.1	-2.23313	0.00948357	0.107192
WBGene00011212	180195	R10E8.6	-2.23274	0.000264187	0.107234
WBGene00000624	4363004	col-47	-2.23179	0.00148397	0.107336
WBGene00019187	186721	H11E01.2	-2.23121	0.00142397	0.107398
WBGene00008212	259728	C49F5.8	-2.22854	0.000728645	0.107686
WBGene00004004	180981	pgp-10	-2.22529	0.0013415	0.108036
WBGene00010118	186318	F55F3.4	-2.22491	0.00014383	0.108078
WBGene00013321	178396	Y57G11C.31	-2.22453	8.98652e-06	0.108119
WBGene00014836	13216835	T09F5.12	-2.22417	0.000402763	0.108157
WBGene00044796	4363007	W03D8.11	-2.22118	0.000125819	0.108481
WBGene00011076	181200	scav-5	-2.2198	1.86279e-06	0.108631
WBGene00016982	266886	C56G2.9	-2.21846	0.0176073	0.108776
WBGene00018906	3564809	egas-4	-2.21771	0.0367092	0.108858
WBGene00044530	3896832	F32D1.11	-2.21732	0.00532568	0.108901
WBGene00000272	172158	bro-1	-2.21679	1.58931e-05	0.108958
WBGene00017535	178998	atf-8	-2.21476	0.00479375	0.109179
WBGene00019055	186533	F58F9.1	-2.21413	0.0466677	0.109248
WBGene00016769	177668	C49C8.5	-2.21375	1.93791e-06	0.10929
WBGene00010225	186484	ttr-31	-2.21226	0.003634	0.109453
WBGene00195176	13218536	Y43F8B.24	-2.2115	3.57287e-05	0.109536
WBGene00012452	189448	Y17D7B.4	-2.21134	6.30475e-06	0.109554
WBGene00016625	174123	aff-1	-2.21123	0.000186678	0.109566
WBGene00077521	6418592	maf-1	-2.20972	0.00199631	0.109731
WBGene00013216	175084	Y54G11A.7	-2.20835	8.45734e-05	0.109882
WBGene00019659	187311	K11H12.3	-2.2081	0.0166125	0.109909
WBGene00000992	181027	dhs-29	-2.20465	3.95241e-05	0.110289
WBGene00000007	188421	aat-6	-2.20392	0.000476139	0.110369
WBGene00011023	178370	R05A10.6	-2.20387	0.00158682	0.110375
WBGene00021249	189504	Y22D7AL.11	-2.20315	0.0147871	0.110455
WBGene00009608	185603	nhr-265	-2.20142	2.35967e-05	0.110646
WBGene00016728	172131	C46H11.2	-2.19721	0.00135027	0.111113
WBGene00000240	174401	pah-1	-2.19494	0.000277465	0.111365
WBGene00000726	179517	col-153	-2.19375	0.000297044	0.111498
WBGene00000969	173930	dhs-5	-2.1924	2.04735e-05	0.111649
WBGene00020245	179151	T05B11.1	-2.19168	0.000109995	0.111729
WBGene00007994	183292	C37E2.2	-2.18967	3.66859e-05	0.111953
WBGene00006897	186632	ver-4	-2.18877	0.000997134	0.112055
WBGene00002118	180334	ins-35	-2.18721	3.34646e-05	0.112229
WBGene00017320	184268	F09G8.5	-2.18654	0.00226816	0.112305
WBGene00008583	184205	ugt-65	-2.1825	7.88856e-05	0.112759
WBGene00017421	181081	cutl-29	-2.17933	0.000449984	0.113117
WBGene00016635	259495	C44B11.6	-2.17912	2.12812e-05	0.113142
WBGene00001070	180785	dpy-8	-2.17756	0.00176816	0.113318
WBGene00015300	182069	C01F1.5	-2.17692	6.82145e-05	0.113391
WBGene00206413	13183925	ZK1240.11	-2.17637	0.00278756	0.113453
WBGene00008964	175122	mltn-9	-2.1753	0.0160944	0.113574
WBGene00018206	185500	ugt-61	-2.17518	0.0031641	0.113588
WBGene00015609	173548	math-4	-2.175	0.00195127	0.113608
WBGene00006665	192080	twk-10	-2.1689	0.000324609	0.114303
WBGene00011009	187573	cyp-14A4	-2.16776	3.27346e-05	0.114433
WBGene00015440	182216	arrd-20	-2.16636	0.00511558	0.114594
WBGene00020902	171932	jmjc-1	-2.16279	2.87605e-05	0.115004
WBGene00003093	178086	lys-4	-2.1626	4.54382e-05	0.115026
WBGene00023489	259512	F42A10.9	-2.1619	9.13725e-05	0.115106
WBGene00011107	181240	R07E3.6	-2.16161	0.0002581	0.11514
WBGene00044043	13187572	Y46G5A.38	-2.1606	0.00170053	0.115256
WBGene00003703	173033	nhr-113	-2.15872	0.000205431	0.115473
WBGene00012418		Y7A9C.1	-2.15863	0.00706558	0.115483
WBGene00022179	190609	Y71H2AM.14	-2.15824	0.00219064	0.115528
WBGene00015464	179120	C05C8.7	-2.15804	0.000149957	0.115552
WBGene00009148	180103	F26D2.3	-2.15664	0.00128895	0.115714
WBGene00021495	189791	sqst-2	-2.14963	0.000773447	0.116527
WBGene00007321	182246	C05B5.4	-2.14844	5.13018e-05	0.116666
WBGene00016891	183735	C53A3.1	-2.14379	0.00060519	0.11721
WBGene00021731	190090	Y49G5A.1	-2.14289	0.0174095	0.117315
WBGene00015196	181992	B0454.5	-2.1407	0.0398303	0.117573
WBGene00004335	183539	ref-2	-2.13787	0.0130402	0.117905
WBGene00003237	190649	mif-4	-2.13764	2.23894e-05	0.117933
WBGene00016046	182835	C24B5.4	-2.13644	0.000459824	0.118074
WBGene00015532	182326	C06E4.3	-2.13463	7.37256e-05	0.118289
WBGene00021448	178565	Y39D8A.1	-2.13308	0.000124219	0.118472
WBGene00013935	191243	ZK218.1	-2.13077	0.000155772	0.118746
WBGene00007728	182908	C25F9.9	-2.13062	0.00059544	0.118764
WBGene00012824	189876	Y43F8B.14	-2.12802	0.000780355	0.119072
WBGene00235268	24105156	Y54G2A.76	-2.12622	0.00174857	0.119287
WBGene00008375	183917	D1054.8	-2.12595	1.25373e-05	0.119319
WBGene00000743	353462	col-170	-2.12412	0.0114715	0.119539
WBGene00022061	190513	Y67D8B.1	-2.12377	0.000134257	0.11958
WBGene00007891	183149	C33B4.2	-2.12311	0.0114113	0.119659
WBGene00007808	178030	best-7	-2.12306	0.000430901	0.119665
WBGene00044401	3565001	Y55B1BR.6	-2.1211	0.00062101	0.119899
WBGene00015281	182060	C01B10.7	-2.12047	0.0351305	0.119975
WBGene00011307	187919	mpst-7	-2.12036	0.000173926	0.119989
WBGene00008553	184137	F07C6.2	-2.11822	0.00204879	0.120246
WBGene00021590	189952	Y46D2A.2	-2.11638	4.79863e-06	0.120467
WBGene00012032	174465	T26C5.2	-2.11591	2.90177e-06	0.120524
WBGene00010296	180160	dgat-2	-2.11567	0.00031573	0.120552
WBGene00021892	190285	Y54G2A.28	-2.1148	8.55324e-05	0.120658
WBGene00045254		F33E2.8	-2.11322	0.000146727	0.120849
WBGene00004229	191749	ptr-15	-2.11307	0.00013293	0.120867
WBGene00016809	3565416	C50D2.6	-2.11302	4.27711e-05	0.120872
WBGene00015220	179254	B0507.3	-2.10832	0.0247319	0.121442
WBGene00000281	181713	cah-3	-2.10354	0.000804133	0.122024
WBGene00001150	180037	ech-1.1	-2.10004	8.32448e-05	0.122451
WBGene00019090	178682	F59A7.2	-2.0991	0.00430036	0.122566
WBGene00000905	180889	daf-9	-2.096	0.000300956	0.122947
WBGene00195164	13213180	K12B6.11	-2.09575	6.6029e-05	0.122978
WBGene00020611	188641	T20D4.5	-2.09552	0.000957504	0.123006
WBGene00044637	3896860	rft-1	-2.09393	5.99893e-06	0.123202
WBGene00021008	171777	W03F11.5	-2.09292	1.45834e-06	0.123326
WBGene00185014	13189316	F17C8.9	-2.09232	0.00534251	0.123401
WBGene00012596	189663	nhr-234	-2.09097	8.01149e-06	0.123568
WBGene00017334	179099	F10D2.8	-2.08947	5.78949e-05	0.123752
WBGene00017654	184764	F21C10.4	-2.0862	2.67359e-05	0.124158
WBGene00000003	184126	aat-2	-2.08613	0.00110123	0.124166
WBGene00018217	179169	F40A3.2	-2.08492	5.02818e-05	0.124318
WBGene00019520	179014	K08B12.1	-2.08154	0.0006235	0.124737
WBGene00004193	182644	prx-3	-2.08114	0.000425523	0.124787
WBGene00021602	178657	clec-205	-2.07676	0.00393764	0.125336
WBGene00018744	180576	F53B3.6	-2.07598	0.000119546	0.125433
WBGene00012823	180275	Y43F8B.13	-2.07456	0.000816379	0.125612
WBGene00044631	186277	bus-18	-2.07378	0.043346	0.125709
WBGene00010266	174934	dct-18	-2.07258	1.05974e-05	0.12586
WBGene00044163	3565943	F49C5.11	-2.07232	0.000559522	0.125893
WBGene00007142	174757	ttr-18	-2.07231	1.55418e-05	0.125895
WBGene00000983	179590	dhs-20	-2.07098	0.00043713	0.126062
WBGene00194708	13216964	Y36E3A.2	-2.06915	0.0163608	0.126294
WBGene00007848	181510	cytb-5.1	-2.06827	0.000299898	0.126404
WBGene00020307	173469	T07D3.4	-2.06805	0.000135373	0.126433
WBGene00020139	177646	T01B11.2	-2.0645	0.000170461	0.126882
WBGene00001878	180072	his-4	-2.06315	0.00283487	0.127053
WBGene00016417	173892	C34F11.8	-2.06307	8.47178e-05	0.127063
WBGene00010034	186218	F54B11.11	-2.06236	2.11279e-05	0.127153
WBGene00019022	186486	F58A6.1	-2.06072	0.000930331	0.127363
WBGene00015332	176105	tyr-1	-2.0607	0.00014672	0.127364
WBGene00007203	178264	best-1	-2.05963	0.038118	0.127502
WBGene00017991	177534	clec-180	-2.05431	9.84805e-05	0.128181
WBGene00206418	13218533	M04C3.5	-2.05267	0.0096639	0.128392
WBGene00011083	3565633	glo-1	-2.04873	0.00881632	0.128898
WBGene00010694	3565692	K08H2.9	-2.04768	0.0442002	0.129033
WBGene00010706	187184	cyp-14A2	-2.04762	0.000167388	0.129041
WBGene00014821		R10E8.7	-2.04689	0.00512674	0.129136
WBGene00013673	260217	Y105E8A.13	-2.04591	0.00251791	0.129262
WBGene00007174	181681	mboa-1	-2.044	0.00539429	0.12951
WBGene00019146	186667	H02F09.3	-2.04292	3.1947e-05	0.12965
WBGene00008763	172475	F13G3.3	-2.0428	2.87587e-05	0.129665
WBGene00011231	172555	R11A5.3	-2.0405	0.00645479	0.129963
WBGene00013008	175004	clec-146	-2.03837	0.000136925	0.130241
WBGene00000691	177694	col-117	-2.03828	0.00467005	0.130253
WBGene00011263	179625	R13H4.5	-2.03616	2.35635e-05	0.13053
WBGene00009789	3565739	F46F2.5	-2.03606	0.00124423	0.130542
WBGene00021245	189503	Y22D7AL.6	-2.03606	0.000143168	0.130542
WBGene00009360	185234	F33E2.4	-2.03571	0.00019692	0.130587
WBGene00020591		nhr-220	-2.03458	0.0441095	0.130735
WBGene00006948	180597	wrt-2	-2.03449	0.000926677	0.130748
WBGene00006367	174461	sym-2	-2.03242	0.000404322	0.131018
WBGene00008152	183555	C47E12.9	-2.03036	0.000369625	0.131288
WBGene00019763	187430	galt-1	-2.03029	0.000176045	0.131297
WBGene00021452	173464	Y39F10A.1	-2.02939	0.0027181	0.131415
WBGene00022411	190857	Y102A11A.1	-2.02674	0.000798683	0.131764
WBGene00001824	180848	hbl-1	-2.02461	0.00408709	0.132045
WBGene00000172	179366	aqp-4	-2.02429	6.13113e-06	0.132087
WBGene00016973	174078	abch-1	-2.02314	0.00311063	0.132239
WBGene00018743	180578	F53B3.5	-2.02006	1.1009e-06	0.132648
WBGene00045316		C49F5.9	-2.01996	0.000209568	0.13266
WBGene00019945	187695	R08C7.1	-2.01845	0.000337933	0.132861
WBGene00001774	190223	gst-26	-2.01839	3.35367e-05	0.132869
WBGene00013169	190220	Y53F4B.23	-2.01732	0.000137054	0.133011
WBGene00017680		F21F8.6	-2.01645	0.00384302	0.133127
WBGene00005131	184430	srd-53	-2.01601	0.00396392	0.133186
WBGene00015135	173787	cyp-23A1	-2.0158	0.00156621	0.133214
WBGene00006534	191455	tba-8	-2.01549	0.00300074	0.133255
WBGene00019113	179277	F59E11.7	-2.0148	1.52211e-05	0.133347
WBGene00016683	183482	C45G9.12	-2.01182	0.000714525	0.133745
WBGene00001174	176093	egl-5	-2.01117	1.86434e-05	0.133832
WBGene00021480	189774	Y39H10A.4	-2.01076	0.0451801	0.133886
WBGene00017126	174182	E04F6.6	-2.00923	0.000836411	0.134092
WBGene00014864	260268	Y18D10A.22	-2.00847	0.00194743	0.134194
WBGene00020855	188979	hpo-36	-2.00711	6.17684e-05	0.134376
WBGene00017154	180969	ugt-57	-2.00659	0.00274227	0.134446
WBGene00011305	179780	R186.1	-2.00641	0.000389385	0.134471
WBGene00018398	266646	sptl-2	-2.00637	0.000183437	0.134476
WBGene00010884	187457	M7.8	-2.00613	0.000553325	0.134508
WBGene00022382	259559	Y94H6A.10	-2.00535	0.000889787	0.134613
WBGene00008395	179908	D1086.8	-2.00495	0.000260651	0.134667
WBGene00010566	187007	K04G2.7	-2.00307	0.00949459	0.13492
WBGene00017013	181135	ensh-1	-2.00137	2.24299e-05	0.13515
WBGene00012909	174914	spds-1	-1.99862	0.00440803	0.135522
WBGene00019753	187422	M03E7.1	-1.99219	9.92438e-06	0.136397
WBGene00001240	178532	elo-2	-1.99216	3.29252e-05	0.136401
WBGene00003705	178708	nhr-115	-1.99185	0.0247528	0.136443
WBGene00019426	174065	cutl-16	-1.99177	2.16342e-05	0.136454
WBGene00018403	179311	F44A2.3	-1.99004	4.70854e-05	0.136691
WBGene00022873	173587	ZK1240.9	-1.9893	2.63836e-05	0.136792
WBGene00010258	259640	F58E6.11	-1.98736	0.000131126	0.137057
WBGene00010859	187441	M04C9.4	-1.98546	1.68083e-05	0.137317
WBGene00010340	186633	slcf-1	-1.98494	8.57477e-06	0.137389
WBGene00009495	3565935	hrg-6	-1.98444	0.0367494	0.137458
WBGene00017957	185163	F31F4.1	-1.98421	0.0126903	0.137489
WBGene00019198	175358	H14E04.1	-1.98336	0.00535824	0.137606
WBGene00018174	180935	F38B6.4	-1.98007	0.000143053	0.138059
WBGene00009483	181192	F36G3.2	-1.9791	1.00746e-05	0.138194
WBGene00022645	191209	ZK6.11	-1.97748	8.03736e-05	0.138417
WBGene00020015	187830	nhr-210	-1.97477	0.00183931	0.138793
WBGene00016659	180877	C45B2.2	-1.97431	0.0449023	0.138858
WBGene00013458	178380	Y67A10A.9	-1.9741	0.00249718	0.138887
WBGene00012533	189597	fbxa-209	-1.97353	0.0010027	0.138965
WBGene00019348	186913	K02H11.4	-1.97306	0.00308055	0.13903
WBGene00015047	177613	faah-1	-1.97247	0.0170666	0.139113
WBGene00016877	3565402	C52D10.3	-1.97141	6.65506e-05	0.13926
WBGene00007236	180016	C01G10.9	-1.97073	0.00505181	0.139355
WBGene00007368	180043	C06B8.2	-1.96831	0.00356675	0.139692
WBGene00000968	172810	dhs-4	-1.96779	0.0226175	0.139766
WBGene00016934	180824	mboa-3	-1.96727	2.01728e-05	0.139838
WBGene00019866	187565	R04B3.1	-1.96659	0.000309255	0.139933
WBGene00001775	175166	gst-27	-1.96455	1.37462e-05	0.140219
WBGene00007130	181892	B0272.4	-1.96209	7.70568e-05	0.140564
WBGene00012811	180270	Y43F8A.5	-1.96048	7.58555e-06	0.140791
WBGene00000067	176793	act-5	-1.95993	0.000380333	0.140869
WBGene00000282	181478	cah-4	-1.95928	2.20687e-05	0.140959
WBGene00008634	180084	F10A3.4	-1.95796	0.000229351	0.141146
WBGene00219707		linc-8	-1.95667	0.00044928	0.141328
WBGene00000225	175125	atgp-2	-1.95662	0.000192888	0.141335
WBGene00019803	181016	PDB1.1	-1.9556	1.85195e-06	0.14148
WBGene00003762	179594	nlp-24	-1.95443	3.11236e-05	0.141645
WBGene00010902	187470	M79.2	-1.9526	0.000283039	0.141905
WBGene00009777	185843	F46C3.2	-1.95197	0.0130117	0.141994
WBGene00000583	183582	cof-2	-1.95168	0.00134352	0.142036
WBGene00003551	186987	nas-33	-1.95104	0.00189346	0.142126
WBGene00012760	353422	Y41C4A.17	-1.94828	0.0098938	0.142519
WBGene00006610	184505	tre-4	-1.9473	0.000126179	0.142658
WBGene00020436	175887	T12A2.1	-1.94683	0.0324665	0.142726
WBGene00020810	188907	T25G12.2	-1.94455	7.14353e-05	0.143052
WBGene00023404	176575	plr-1	-1.94454	0.000553893	0.143053
WBGene00010226	176355	F58A4.1	-1.94409	0.0104518	0.143118
WBGene00002285		let-7	-1.94306	0.000133885	0.143264
WBGene00006853	174721	unc-130	-1.94261	0.0025388	0.14333
WBGene00001373	186801	exp-1	-1.94213	0.0428533	0.143397
WBGene00003107	187916	mab-10	-1.9396	1.61108e-05	0.143761
WBGene00013716	172919	Y106G6H.1	-1.93957	3.23835e-05	0.143766
WBGene00020511	180566	immt-1	-1.93931	5.53059e-06	0.143803
WBGene00011817	188562	T16H12.9	-1.93841	0.00381574	0.143933
WBGene00021589	189951	Y46D2A.1	-1.93713	0.00081278	0.144117
WBGene00022415	180516	Y102A11A.5	-1.93576	0.0384084	0.144315
WBGene00044681	4363056	T24C4.8	-1.93565	0.000545511	0.14433
WBGene00011079	187648	R07B1.7	-1.93553	0.00347954	0.144347
WBGene00018707	178643	oac-31	-1.93492	0.00176887	0.144435
WBGene00007953	183226	hda-11	-1.93474	9.90351e-06	0.144461
WBGene00023500	3564775	C11H1.9	-1.93362	0.000825189	0.144623
WBGene00003650	180059	nhr-60	-1.93277	0.000127768	0.144747
WBGene00012953	190001	fbxa-216	-1.93265	2.27507e-05	0.144765
WBGene00010774	187296	K11E4.2	-1.93241	0.000409076	0.144798
WBGene00001432	172963	fkb-7	-1.93194	0.0207645	0.144867
WBGene00021583	177152	clec-72	-1.93144	2.65413e-05	0.14494
WBGene00010507	180335	K02E2.6	-1.93089	4.00456e-07	0.145019
WBGene00007331	174547	pho-11	-1.93066	8.72425e-07	0.145053
WBGene00020610	188640	T20D4.4	-1.93055	0.00327788	0.145068
WBGene00012591	189660	nspe-1	-1.93032	0.0026504	0.145101
WBGene00017418	177516	F13B6.3	-1.92776	0.000185227	0.145474
WBGene00002224	180865	klp-13	-1.92771	0.000287979	0.14548
WBGene00019273	174101	H43E16.1	-1.92766	0.000175499	0.145488
WBGene00000514	184864	ckb-4	-1.9275	0.000103972	0.145511
WBGene00008712	3565677	F11E6.9	-1.92539	0.000100937	0.145819
WBGene00018077	180442	F35H12.5	-1.92516	5.39908e-05	0.145852
WBGene00004020	173896	pho-1	-1.92371	6.277e-07	0.146065
WBGene00007096	181815	B0024.3	-1.92246	0.000759601	0.146247
WBGene00008987	179870	F20G2.3	-1.92119	0.000224399	0.146433
WBGene00077751	7040177	irld-27	-1.9193	0.026711	0.146709
WBGene00044792	4362998	F59C6.14	-1.91823	0.0337185	0.146867
WBGene00001786	185299	gst-38	-1.91758	0.00105999	0.146962
WBGene00008579	184202	F08G2.8	-1.9172	0.000214041	0.147018
WBGene00018885	186315	drd-5	-1.91649	0.000172566	0.147122
WBGene00011353	187970	T01H8.2	-1.91644	0.001756	0.147131
WBGene00022612	180774	ZC449.2	-1.9141	3.85307e-05	0.147474
WBGene00012134	178511	T28F3.8	-1.91278	0.00249749	0.14767
WBGene00077690	6418865	mtp-18	-1.91224	2.16833e-05	0.147748
WBGene00016282	183079	C31B8.7	-1.91141	0.000157954	0.147871
WBGene00001188	177821	egl-20	-1.91104	0.000272094	0.147927
WBGene00004134	174614	myrf-1	-1.91038	0.00134247	0.148024
WBGene00000523	180999	clc-2	-1.9096	0.00221014	0.14814
WBGene00017726	184872	F22H10.2	-1.90946	7.98559e-05	0.14816
WBGene00018052	185308	F35F10.1	-1.90892	0.0288107	0.148241
WBGene00015116	173772	B0286.3	-1.90846	3.38106e-05	0.148309
WBGene00016436	177172	C35B1.7	-1.90487	0.000710561	0.148841
WBGene00008563	174406	F07H5.13	-1.90468	0.00485863	0.14887
WBGene00008229	179333	C50F4.1	-1.90455	0.000559177	0.14889
WBGene00000526	181000	clc-5	-1.90329	0.0010199	0.149077
WBGene00000979	178983	dhs-16	-1.90284	1.15744e-05	0.149145
WBGene00045365	6418874	ZC449.7	-1.90175	0.000118322	0.149307
WBGene00015857	179207	C16D9.1	-1.89976	6.41678e-05	0.149604
WBGene00017570	184648	F18E9.4	-1.89965	0.000762004	0.149621
WBGene00021600	189962	Y46H3A.4	-1.89697	0.000671224	0.150022
WBGene00007724	182905	C25F9.4	-1.89635	0.000143016	0.150116
WBGene00003958	177740	pcp-3	-1.89582	1.97364e-05	0.150195
WBGene00019486	187110	K07D4.6	-1.8942	0.0122782	0.150439
WBGene00007402	176366	ugt-60	-1.89418	0.00042583	0.150441
WBGene00009635	185670	F42F12.3	-1.89256	9.96213e-05	0.150685
WBGene00010472	24104698	cdr-7	-1.89124	5.1238e-05	0.150884
WBGene00018576	180543	F47G3.1	-1.89121	8.68522e-06	0.150889
WBGene00001770	180088	gst-22	-1.88891	1.48131e-05	0.151237
WBGene00020809	188906	T25G12.1	-1.88865	5.17594e-06	0.151276
WBGene00000599	179298	col-10	-1.88843	0.0019279	0.15131
WBGene00015471	180467	lmp-2	-1.88827	1.17018e-06	0.151333
WBGene00011209	180192	R10E8.3	-1.88801	0.00208672	0.151373
WBGene00001157	177905	ech-8	-1.88649	0.000237807	0.151602
WBGene00235352	24105281	ZK250.13	-1.88613	1.04075e-05	0.151657
WBGene00004006	181415	pgp-12	-1.88575	1.49916e-05	0.151714
WBGene00016763	177383	C49A9.9	-1.88461	0.013753	0.151889
WBGene00003664	191723	nhr-74	-1.88355	0.00530274	0.152049
WBGene00001814	171639	haf-4	-1.88338	1.41237e-06	0.152076
WBGene00016450	175652	clec-5	-1.88328	0.000148593	0.15209
WBGene00003943	181285	pbo-4	-1.87866	1.25853e-05	0.152795
WBGene00001820	178205	ham-1	-1.87814	0.00248536	0.152874
WBGene00004860	174044	sma-6	-1.87785	3.57046e-05	0.152918
WBGene00003957	177741	pcp-2	-1.87462	5.01177e-05	0.153413
WBGene00007214	173208	C01A2.2	-1.87372	4.94416e-05	0.153552
WBGene00021159	189356	Y4C6B.5	-1.87261	0.000304499	0.153721
WBGene00010925	187483	M153.2	-1.87196	3.72228e-06	0.153821
WBGene00009624	181239	cnc-8	-1.87189	2.86761e-05	0.153833
WBGene00015257	182035	B0554.4	-1.87144	0.000894964	0.153901
WBGene00020837	173442	slc-36.2	-1.87058	0.00338335	0.154034
WBGene00013367	3565762	Y60A3A.23	-1.8704	0.000155465	0.154062
WBGene00018275	173816	F41C3.11	-1.87034	0.000103109	0.154071
WBGene00001819	172288	haf-9	-1.86997	0.00180221	0.154129
WBGene00012987	190020	Y48C3A.3	-1.86744	0.000749181	0.154518
WBGene00002258	172390	lbp-6	-1.86641	6.06239e-06	0.154678
WBGene00020626	171977	T20F5.4	-1.86558	0.00636595	0.154806
WBGene00000870	174941	cyd-1	-1.86282	6.78217e-06	0.155235
WBGene00015763		C14C6.12	-1.86265	0.0137608	0.155261
WBGene00010724	181654	K09E9.1	-1.86238	0.0121558	0.155303
WBGene00011826	3564939	T18D3.9	-1.86112	0.00157382	0.155498
WBGene00012165	189075	cutl-6	-1.86086	0.00141921	0.155539
WBGene00020143	181725	T01C8.2	-1.85977	5.64108e-05	0.155708
WBGene00044797	4363067	F13E9.13	-1.85955	0.0120977	0.155743
WBGene00045331	6418724	F14D7.12	-1.85912	0.00142698	0.15581
WBGene00003959	180301	pcp-4	-1.85782	0.00011641	0.156013
WBGene00016644	180450	abhd-3.2	-1.85765	6.26814e-05	0.156039
WBGene00003963	180724	pdi-2	-1.85712	0.000229707	0.156121
WBGene00020104	175422	R148.5	-1.85654	0.000243627	0.156212
WBGene00012162	189074	sek-6	-1.85465	0.0424148	0.156508
WBGene00017449	259710	otpl-3	-1.85435	0.000223012	0.156555
WBGene00003233	172914	mgl-2	-1.85236	0.00227149	0.156867
WBGene00045458	6418584	F17B5.8	-1.85209	0.000129525	0.156908
WBGene00001244	177321	elo-6	-1.85135	8.83575e-05	0.157025
WBGene00011665	188341	T09F5.1	-1.85074	0.0021749	0.15712
WBGene00017123	174181	maoc-1	-1.85054	0.000456721	0.157152
WBGene00017938	185135	F31A3.3	-1.84899	0.00686803	0.157397
WBGene00020360	3565234	math-41	-1.84824	0.00447114	0.157514
WBGene00044607	3896721	K02A11.4	-1.84584	0.02313	0.157893
WBGene00012680		Y39B6A.21	-1.84557	0.00778215	0.157935
WBGene00008320	179969	C54G10.4	-1.84473	0.0028598	0.158067
WBGene00019744	187412	M02H5.8	-1.84417	0.00248031	0.158156
WBGene00008793	184466	F14D7.6	-1.84364	0.000178195	0.158241
WBGene00017798	179234	slc-17.8	-1.84357	0.000163058	0.158251
WBGene00008043	3565371	C40H1.8	-1.84268	0.00522869	0.158393
WBGene00003106	173441	mab-9	-1.84214	0.000524697	0.158478
WBGene00000857	173399	cwn-1	-1.84212	2.75737e-05	0.158482
WBGene00001079	178105	dpy-20	-1.84161	0.000931248	0.158563
WBGene00016714	183512	C46F2.1	-1.83897	1.26795e-06	0.158981
WBGene00012408	189381	Y7A5A.2	-1.83802	0.00653485	0.159133
WBGene00009146	184959	F26C11.1	-1.83547	1.01765e-05	0.159539
WBGene00008885	184568	F16C3.1	-1.83492	0.000105218	0.159626
WBGene00010834	181497	mct-3	-1.83435	1.21182e-05	0.159717
WBGene00011445	188067	T04F8.7	-1.83269	0.00871437	0.159982
WBGene00022870	191540	ZK1240.5	-1.83068	0.000548494	0.160305
WBGene00000040	181324	aco-1	-1.82863	0.000250989	0.160634
WBGene00011833	179553	T19B10.5	-1.82862	9.93127e-05	0.160636
WBGene00016034	181140	C24A3.4	-1.8277	0.00149226	0.160782
WBGene00185118	13218802	K02E2.11	-1.82569	0.00106696	0.161106
WBGene00003029	171994	lin-44	-1.82458	0.00725815	0.161286
WBGene00023252		C39H7.2	-1.82424	0.000122445	0.161341
WBGene00044514	3896848	R09E12.9	-1.82389	0.00107587	0.161397
WBGene00009629	181575	sprr-2	-1.82339	0.000488618	0.161477
WBGene00022567	191121	ZC239.4	-1.82159	0.000514879	0.161769
WBGene00009405	185273	F35C11.6	-1.82141	0.0107459	0.161798
WBGene00008607	181605	F09B12.3	-1.81964	0.00319745	0.162084
WBGene00018199		F39E9.7	-1.81938	0.00148929	0.162126
WBGene00021247	175314	Y22D7AL.9	-1.8191	0.000844517	0.162171
WBGene00013784	190992	Y116A8C.3	-1.81678	0.0208137	0.162548
WBGene00019212	175383	H19M22.3	-1.81658	0.00146923	0.162581
WBGene00009621	181238	fipr-21	-1.81642	0.000445452	0.162607
WBGene00044675	4363050	fbxa-76	-1.8156	0.00183043	0.162741
WBGene00006949	177781	wrt-3	-1.81319	0.000144379	0.163134
WBGene00019148	181103	H03E18.1	-1.81289	0.00267774	0.163182
WBGene00003755	178319	nlp-17	-1.81236	0.00141223	0.163269
WBGene00011059	173076	R06C1.4	-1.81166	4.75715e-05	0.163383
WBGene00017437	184437	nmgp-1	-1.81031	0.0147277	0.163603
WBGene00000720	179351	col-147	-1.8093	0.000135617	0.163769
WBGene00020728	188794	T23E1.1	-1.80893	3.82157e-06	0.16383
WBGene00008923	179514	F17C11.12	-1.80891	0.000997016	0.163833
WBGene00017201	179146	grsp-4	-1.80875	3.21622e-05	0.163859
WBGene00011684	188365	T10B10.8	-1.8087	6.88879e-06	0.163867
WBGene00003680	178577	nhr-90	-1.80859	0.000368498	0.163885
WBGene00004197	181331	prx-12	-1.80597	0.00355201	0.164315
WBGene00019089	186582	clec-206	-1.80419	0.000244266	0.164608
WBGene00020765	180531	T24C12.3	-1.80364	8.01838e-06	0.164699
WBGene00021487	189785	comt-3	-1.80214	0.0224608	0.164945
WBGene00004222	174678	ptr-8	-1.80099	0.000355558	0.165135
WBGene00020373	188313	gpx-6	-1.8006	0.000320222	0.165199
WBGene00014003	191355	ZK593.3	-1.80013	0.00440635	0.165277
WBGene00015163	176033	B0361.9	-1.79965	0.000889214	0.165356
WBGene00020449	188441	fbxa-54	-1.79956	0.00194188	0.165372
WBGene00017335	179101	F10D2.10	-1.79708	2.63399e-06	0.165781
WBGene00022868	173588	ZK1240.3	-1.79646	0.000674682	0.165886
WBGene00008296	183779	cdr-2	-1.7957	2.51583e-05	0.166011
WBGene00005949	183007	srx-58	-1.79516	0.00152218	0.166102
WBGene00021852	175369	Y54F10AM.8	-1.79513	4.26708e-05	0.166107
WBGene00004191	181538	prx-1	-1.79368	8.75662e-07	0.166346
WBGene00003750	171753	nlp-12	-1.79347	7.02464e-05	0.166382
WBGene00003941	175385	pbo-1	-1.78999	0.000103636	0.166961
WBGene00010742	179548	K10D6.2	-1.78889	0.00914131	0.167146
WBGene00018823	178742	F54E2.1	-1.78627	0.0012173	0.167584
WBGene00008101	183465	C44H9.6	-1.7859	5.34456e-06	0.167646
WBGene00013761	180322	Y113G7B.11	-1.78534	0.00913025	0.16774
WBGene00000684	177225	col-110	-1.78339	0.00147864	0.168067
WBGene00000220	174399	atf-2	-1.78292	0.0145187	0.168146
WBGene00008564	173162	acox-1	-1.78285	0.00145304	0.168159
WBGene00000741	180908	col-168	-1.7822	0.00820658	0.168267
WBGene00015168	180974	pdi-6	-1.78123	1.71301e-06	0.168431
WBGene00022611	180775	ZC449.1	-1.7812	0.00055011	0.168436
WBGene00015865	182693	C16E9.1	-1.78032	0.0162294	0.168584
WBGene00018146	177147	F37C4.6	-1.77804	2.49177e-06	0.168969
WBGene00021070	178613	cpr-8	-1.77565	0.000492468	0.169374
WBGene00077693	13215068	T04C12.11	-1.7725	0.012206	0.169907
WBGene00016221	183023	C29F9.6	-1.771	8.31639e-05	0.170162
WBGene00009048	180079	cth-1	-1.77055	1.04899e-05	0.170239
WBGene00012127	189042	T28D6.7	-1.77018	0.00196807	0.170303
WBGene00007565	180188	clec-48	-1.76978	5.77229e-06	0.17037
WBGene00002270	181199	lec-7	-1.76978	0.00606526	0.170371
WBGene00077775	7040141	T07C12.15	-1.76811	3.55279e-06	0.170655
WBGene00008776	184442	F13H10.5	-1.76545	6.93839e-05	0.17111
WBGene00019058	186536	F58F9.4	-1.76495	0.000819931	0.171196
WBGene00003553	181208	nas-37	-1.76323	2.83362e-06	0.171491
WBGene00206522	13184298	F14D2.19	-1.76308	0.000155271	0.171517
WBGene00016283	178748	C31B8.8	-1.76288	0.0003665	0.171549
WBGene00020972	177198	trpl-2	-1.76266	7.40487e-06	0.171587
WBGene00001158	184065	ech-9	-1.76166	3.22112e-05	0.17176
WBGene00007943	181312	C34F6.9	-1.76031	3.95563e-07	0.171991
WBGene00008372	183914	D1054.5	-1.75933	0.00037834	0.17216
WBGene00019154	177358	glf-1	-1.75855	0.00806135	0.172294
WBGene00013946	180200	ZK228.3	-1.75849	0.00489277	0.172305
WBGene00021325	180796	Y34B4A.9	-1.75832	0.00447831	0.172335
WBGene00006351	180992	sur-5	-1.75817	0.0016521	0.17236
WBGene00008593	184216	clec-227	-1.75811	0.000162415	0.17237
WBGene00020382	172301	T09B4.8	-1.75808	0.00200224	0.172375
WBGene00001182	180833	egl-13	-1.75751	0.000271301	0.172475
WBGene00009886	181177	F49E2.2	-1.75621	0.00122841	0.172698
WBGene00016556	183363	math-21	-1.75618	0.000697884	0.172704
WBGene00009237	179490	F28H7.3	-1.75546	7.04786e-07	0.172828
WBGene00016423	180886	tag-275	-1.75528	0.000622249	0.172859
WBGene00016755	183592	C49A9.1	-1.7547	0.00154522	0.172959
WBGene00011882	188685	nstp-9	-1.75462	0.000538437	0.172973
WBGene00018237	180613	drd-2	-1.75303	1.40912e-05	0.173247
WBGene00010108	179573	F55C10.4	-1.75111	0.00287826	0.173581
WBGene00007607	182636	C15C8.5	-1.75027	0.00447419	0.173727
WBGene00008132	173171	gale-1	-1.75001	5.72449e-05	0.173772
WBGene00020811	188908	T25G12.3	-1.74992	0.000261938	0.173788
WBGene00006635	180472	tsp-9	-1.74972	0.000135506	0.173822
WBGene00008567	173164	F08A8.4	-1.74928	5.70312e-06	0.173899
WBGene00016542	183349	C39H7.4	-1.7485	0.019293	0.174036
WBGene00015064	174252	B0228.7	-1.74841	0.00141284	0.17405
WBGene00002021	186113	hsp-17	-1.74758	0.0355928	0.174195
WBGene00002030	185573	hst-3.1	-1.74656	0.000247703	0.174373
WBGene00009227	185080	F28G4.2	-1.74646	0.000195291	0.17439
WBGene00008709	184359	F11E6.6	-1.7455	0.00011161	0.174557
WBGene00013901	191171	ugt-16	-1.74513	0.000458032	0.174623
WBGene00017727	184873	F22H10.3	-1.74425	1.19446e-06	0.174777
WBGene00013492	190566	Y70C5C.1	-1.74381	0.000914723	0.174853
WBGene00011850	180126	T20B3.1	-1.7433	0.0243773	0.174942
WBGene00016909	183763	frpr-4	-1.74132	0.000205197	0.175288
WBGene00011495	172811	T05F1.11	-1.7405	9.46286e-06	0.175433
WBGene00013207	190293	Y54G9A.4	-1.73876	5.78853e-05	0.175738
WBGene00000785	178612	cpr-5	-1.73844	4.4692e-06	0.175794
WBGene00008038	183365	C40H1.2	-1.73589	0.00621081	0.176243
WBGene00000988	180486	dhs-25	-1.73517	0.00283811	0.17637
WBGene00000116	180979	alh-10	-1.7328	0.000144378	0.176789
WBGene00010215	180098	nhr-193	-1.7327	3.14047e-05	0.176806
WBGene00010135	186344	F55H12.4	-1.72985	0.00861959	0.17731
WBGene00044445	3896734	C02F5.14	-1.72935	0.000426726	0.1774
WBGene00019620	180918	fah-1	-1.72856	6.35144e-05	0.177541
WBGene00011936	173054	pgrn-1	-1.72687	2.01526e-05	0.177841
WBGene00020788	181144	nep-22	-1.72662	0.000606901	0.177885
WBGene00018256	176895	cutl-28	-1.72564	0.0348147	0.178059
WBGene00021322	180795	Y34B4A.6	-1.72278	0.000690897	0.178569
WBGene00002039	180539	hum-6	-1.72213	0.000889676	0.178685
WBGene00011095	179660	gana-1	-1.72173	5.33337e-06	0.178756
WBGene00021492	178684	comt-5	-1.72121	9.59732e-07	0.17885
WBGene00016957	177576	atic-1	-1.72077	1.79616e-05	0.178929
WBGene00018811	178854	pmt-2	-1.71928	0.000548514	0.179196
WBGene00008598	184219	spin-3	-1.71882	0.000451312	0.179277
WBGene00002018	178660	hsp-16.41	-1.71799	5.42848e-06	0.179426
WBGene00017591	177224	F19C7.1	-1.71475	1.08368e-08	0.180008
WBGene00000981	179529	dhs-18	-1.71457	0.0263904	0.180041
WBGene00022012	190429	Y59H11AR.4	-1.71352	4.59243e-05	0.18023
WBGene00012633	189701	Y38H6C.21	-1.71042	0.00177918	0.18079
WBGene00022270	190665	Y73E7A.3	-1.71034	0.000125004	0.180803
WBGene00045269	6418852	F46G11.6	-1.71033	6.27934e-05	0.180807
WBGene00001684	3565504	gpd-2	-1.71017	7.91314e-05	0.180835
WBGene00044360	3564971	C33C12.11	-1.70891	0.0193532	0.181063
WBGene00010887	187458	M7.12	-1.70886	0.00019228	0.181073
WBGene00022412	180515	Y102A11A.2	-1.7069	0.00088977	0.181427
WBGene00010571	187011	K04G11.3	-1.70689	0.0350126	0.181429
WBGene00017128	174185	E04F6.9	-1.7067	1.14817e-05	0.181464
WBGene00016009	181167	C23F12.4	-1.70648	2.32735e-06	0.181504
WBGene00019849	179279	oac-40	-1.70618	4.28873e-07	0.181559
WBGene00009057	184847	cept-1	-1.70571	0.0157073	0.181643
WBGene00008799	184470	F14E5.1	-1.70549	0.00438213	0.181684
WBGene00009918	172486	F52A8.5	-1.70416	0.000320724	0.181926
WBGene00013594	173222	Y87G2A.2	-1.70376	0.00430318	0.181998
WBGene00001988	175044	hot-3	-1.70304	0.000578172	0.182128
WBGene00008270	179961	C53A5.13	-1.70271	0.00138731	0.182188
WBGene00015259	182037	dod-20	-1.70217	4.49178e-05	0.182288
WBGene00015647	175222	C09F5.1	-1.70213	3.95268e-05	0.182294
WBGene00044389	3565138	C27D6.12	-1.70083	0.000687218	0.182533
WBGene00012911	174916	acl-7	-1.70071	5.30783e-05	0.182554
WBGene00013330	3565106	Y57G11C.41	-1.7007	1.3481e-05	0.182556
WBGene00010514	186896	K02E11.5	-1.70031	9.01737e-05	0.182627
WBGene00008127	183530	ddo-1	-1.69941	0.000493959	0.182791
WBGene00009023	181203	F21G4.1	-1.69863	7.88451e-05	0.182934
WBGene00022538	179248	ZC190.4	-1.69754	0.000237378	0.183133
WBGene00017947	173752	mth-2	-1.69396	9.12616e-06	0.18379
WBGene00008690	184341	F11C1.1	-1.69304	0.00496105	0.18396
WBGene00000594	177694	col-3	-1.69237	0.000114862	0.184082
WBGene00021586	189949	clec-75	-1.69064	0.00746933	0.184402
WBGene00174219		21ur-9207	-1.68903	3.84983e-05	0.184699
WBGene00002273	179034	lec-10	-1.68865	0.02432	0.184769
WBGene00018393	185709	msra-1	-1.68853	2.88835e-05	0.184792
WBGene00000858	177870	cwn-2	-1.68794	0.00150501	0.1849
WBGene00020451	188443	fbxa-11	-1.68757	2.28008e-05	0.184969
WBGene00000775	185473	cpin-1	-1.68643	2.71359e-06	0.18518
WBGene00021768	171761	Y51F10.7	-1.68586	0.00352615	0.185284
WBGene00019597	187241	K09H9.5	-1.68371	0.00188986	0.185684
WBGene00010881	3564998	M05D6.9	-1.68314	0.00673761	0.18579
WBGene00000245	180890	bca-1	-1.6827	1.6261e-05	0.185871
WBGene00003621	174066	nhr-22	-1.68189	7.25084e-05	0.186022
WBGene00007392	180171	fbxa-156	-1.68136	0.000393133	0.186121
WBGene00003995	178215	pgp-1	-1.68036	0.000394502	0.186307
WBGene00017241	181021	pcyt-1	-1.67859	2.279e-05	0.186636
WBGene00018350	177505	ifo-1	-1.67836	0.00478561	0.18668
WBGene00007275	182158	C03D6.1	-1.67669	2.27152e-05	0.186992
WBGene00001723	188013	grl-14	-1.67616	0.000474346	0.187092
WBGene00004780	180565	ser-7	-1.67594	0.00707453	0.187132
WBGene00017569	181112	F18E9.3	-1.67592	0.00471069	0.187135
WBGene00015107	3565684	B0280.13	-1.67591	2.94444e-05	0.187137
WBGene00017969	174189	F32A5.3	-1.67549	0.00305387	0.187217
WBGene00001594	182971	glc-4	-1.67535	0.000880167	0.187243
WBGene00219728		linc-16	-1.67474	0.000159756	0.187358
WBGene00010317	177775	idh-1	-1.6747	7.7078e-05	0.187365
WBGene00020378	188316	T09B4.4	-1.67466	4.48365e-06	0.187371
WBGene00010858	187440	M04C9.3	-1.6746	0.00539007	0.187383
WBGene00016319	174053	C32D5.12	-1.67418	0.00146223	0.187461
WBGene00017765	178960	gcst-1	-1.67247	1.22939e-05	0.187783
WBGene00000673	176724	col-98	-1.67245	8.33213e-05	0.187786
WBGene00016419	172263	tyr-4	-1.67167	1.88655e-06	0.187933
WBGene00003547	186488	nas-29	-1.6716	0.0128476	0.187946
WBGene00044303	3564879	hst-3.2	-1.67108	0.0280921	0.188044
WBGene00007185	176333	nlp-36	-1.67019	1.11304e-05	0.188212
WBGene00004061	24104835	pmp-4	-1.66988	0.00455607	0.188269
WBGene00001936	186326	his-62	-1.66809	4.21264e-05	0.188607
WBGene00012487	173155	Y18D10A.23	-1.66794	0.00281497	0.188636
WBGene00009389	179595	F35B12.10	-1.66735	2.45304e-06	0.188748
WBGene00008692	181429	scav-4	-1.66682	0.000356381	0.188847
WBGene00003628	180725	nhr-35	-1.66609	3.39755e-06	0.188985
WBGene00009818	181281	acbp-3	-1.66579	0.000765242	0.189042
WBGene00022682	177221	ZK185.2	-1.66578	0.0156491	0.189043
WBGene00015141	180404	ugt-46	-1.66574	0.000155914	0.189051
WBGene00015395	182170	nhr-147	-1.66494	0.000107005	0.189201
WBGene00000991	180950	dhs-28	-1.66429	0.00683714	0.189325
WBGene00018951	176037	F56C9.7	-1.66243	0.000278904	0.189678
WBGene00012540	178359	Y37A1B.7	-1.66183	0.00432947	0.189792
WBGene00044041		F57G9.6	-1.66111	0.000203077	0.189928
WBGene00020952	3565011	kel-8	-1.66063	5.36914e-05	0.19002
WBGene00044034	3564825	Y38E10A.28	-1.65975	0.00047881	0.190186
WBGene00009973	179872	F53C11.3	-1.65942	0.000104491	0.190249
WBGene00009400	174930	F35C5.12	-1.65877	0.0239264	0.190374
WBGene00017291	259435	F09E5.14	-1.65875	0.00372388	0.190376
WBGene00022573	191125	ZC239.15	-1.658	0.00165187	0.190519
WBGene00009438	185320	F35G2.5	-1.65653	0.00820561	0.1908
WBGene00020049	187856	ttr-8	-1.65588	2.71975e-05	0.190925
WBGene00019285	173423	cbn-1	-1.65586	0.000127159	0.190927
WBGene00000973	175737	dhs-9	-1.65484	5.49174e-05	0.191123
WBGene00017691	180928	ilys-5	-1.65467	1.72921e-05	0.191154
WBGene00001155	176376	ech-6	-1.65375	1.42385e-06	0.19133
WBGene00219758		linc-11	-1.65304	2.88495e-05	0.191466
WBGene00020465	188454	T12E12.6	-1.65272	0.000287284	0.191528
WBGene00013839	191060	fbxa-32	-1.65272	0.00253683	0.191529
WBGene00016797	183630	C50A2.3	-1.65242	0.0195754	0.191585
WBGene00010851	180274	M04C3.2	-1.64984	0.00115836	0.192081
WBGene00020740	173501	T23F4.2	-1.64946	0.000263534	0.192154
WBGene00016758	3565549	C49A9.4	-1.64742	5.35174e-05	0.192546
WBGene00004007	184845	pgp-13	-1.64591	0.00030391	0.192838
WBGene00011089	179657	kmo-1	-1.64359	0.000587985	0.193285
WBGene00007775	182963	acd-3	-1.64333	0.000624245	0.193335
WBGene00002272	181786	lec-9	-1.64331	0.000364503	0.193338
WBGene00010813	175459	pitp-1	-1.64218	0.000392563	0.193557
WBGene00021697	190051	gcn-1	-1.64144	0.000300255	0.193701
WBGene00002007	180880	hsp-3	-1.64099	5.02627e-05	0.193788
WBGene00006510	174471	mtrr-1	-1.64037	0.000814713	0.193908
WBGene00011128	178028	R07H5.8	-1.63997	6.83639e-06	0.193985
WBGene00009493	185380	hrg-4	-1.6395	0.00542415	0.194077
WBGene00015514	174259	C06A8.3	-1.63857	0.000233655	0.194258
WBGene00045272	6418857	F59C12.4	-1.63847	0.000193166	0.194277
WBGene00010117	181494	nkb-3	-1.63794	7.90401e-05	0.194379
WBGene00003779	176641	nob-1	-1.63731	0.032159	0.194503
WBGene00004395	179204	rol-3	-1.63667	0.00112129	0.194628
WBGene00000929	181065	dao-3	-1.63621	0.000248399	0.194716
WBGene00015713	180642	C12D12.1	-1.63406	3.09839e-05	0.195136
WBGene00044728		Y53F4B.45	-1.63241	0.000132572	0.195459
WBGene00019865	180395	R04A9.6	-1.63238	0.000322904	0.195464
WBGene00044211	3565624	Y60A3A.25	-1.63024	0.00196889	0.195883
WBGene00004219	180876	ptr-4	-1.62989	0.0111105	0.195951
WBGene00012152	3565147	cnc-10	-1.62902	0.0336786	0.196122
WBGene00015781	180896	C14F11.6	-1.62856	0.00357117	0.196212
WBGene00019111	179278	F59E11.5	-1.62797	0.00054587	0.196328
WBGene00044144	3565375	M153.4	-1.62788	0.000333096	0.196344
WBGene00016629	183430	C44B7.7	-1.62772	0.000812058	0.196377
WBGene00016848	177557	klo-1	-1.62712	1.83977e-06	0.196495
WBGene00018720	175336	F53A3.1	-1.62686	0.0204251	0.196545
WBGene00020426	180538	T10H10.2	-1.62643	0.000647133	0.196629
WBGene00009887	186039	glb-17	-1.6262	0.000855564	0.196676
WBGene00007964	175495	cyp-25A2	-1.62596	0.000376902	0.196722
WBGene00013642	178443	daf-38	-1.62567	0.00142128	0.196781
WBGene00020674	180832	T22B7.7	-1.62483	1.54138e-05	0.196946
WBGene00007898	177691	C33D9.3	-1.62462	0.000339371	0.196986
WBGene00021248	175315	Y22D7AL.10	-1.62321	2.11365e-05	0.197265
WBGene00022813	191419	ZK742.3	-1.62231	0.00172511	0.197442
WBGene00019279	3565272	K01A2.4	-1.62107	0.000103235	0.197687
WBGene00004195	266912	prx-6	-1.62057	0.00722622	0.197785
WBGene00012669	189736	Y39B6A.7	-1.61994	0.0145835	0.197911
WBGene00016906	171619	C53D5.5	-1.61764	0.0010069	0.198366
WBGene00023036		F39E9.10	-1.61734	0.000983708	0.198426
WBGene00011094	187658	R07B7.10	-1.61577	0.000769119	0.198737
WBGene00018656	180520	F49H12.5	-1.61505	0.000110635	0.198881
WBGene00022867	191538	ZK1240.2	-1.61505	0.00166341	0.198881
WBGene00018430	185740	nhr-142	-1.61387	9.02475e-06	0.199116
WBGene00002055	178747	ifc-1	-1.61381	1.45419e-06	0.199128
WBGene00001692	177109	grd-3	-1.61348	0.00981411	0.199193
WBGene00019176		H10D12.2	-1.61345	0.000674874	0.1992
WBGene00008334	183834	sdz-8	-1.61321	2.26375e-06	0.199247
WBGene00044672	4363036	fbxa-4	-1.61288	0.00378551	0.199313
WBGene00007536	179422	daf-36	-1.61268	5.51947e-06	0.199352
WBGene00044640	3896728	B0432.14	-1.61252	0.000556357	0.199385
WBGene00001976	173805	hmg-11	-1.61206	0.00131634	0.199477
WBGene00012791	189854	Y43D4A.5	-1.6115	5.60407e-05	0.199588
WBGene00007549	179662	spin-1	-1.61074	0.0160738	0.199741
WBGene00004211	179307	ptd-2	-1.61055	0.000567789	0.199778
WBGene00011102	181242	R07E3.1	-1.60786	0.000171183	0.200316
WBGene00021610	189970	nhr-237	-1.60706	0.0254879	0.200475
WBGene00017514	184574	F16F9.3	-1.60706	0.00171338	0.200476
WBGene00016749	172322	C48E7.1	-1.60635	0.000667801	0.200619
WBGene00020517	188513	hpo-8	-1.60628	2.97537e-05	0.200632
WBGene00015728	173514	C13A10.1	-1.60625	0.0107819	0.200639
WBGene00020450	188442	fbxa-10	-1.60618	0.000194594	0.200652
WBGene00000835	176102	cuc-1	-1.60527	0.0014347	0.200834
WBGene00003877	180919	pept-1	-1.60341	4.66874e-05	0.201209
WBGene00001243	177320	elo-5	-1.60338	0.00544484	0.201215
WBGene00022129	171837	lron-11	-1.60333	0.000449564	0.201226
WBGene00010644	187123	K07G5.5	-1.60208	0.0245014	0.201478
WBGene00006873	176521	vab-7	-1.60198	0.000273177	0.201498
WBGene00012861	189908	Y45F3A.4	-1.60095	0.0108567	0.201706
WBGene00004005	183971	pgp-11	-1.60088	0.0324898	0.20172
WBGene00020911	179035	cpt-6	-1.6004	6.02815e-05	0.201816
WBGene00017563	174082	F18C5.10	-1.60029	7.34161e-05	0.201837
WBGene00015389	180812	scav-1	-1.59972	3.19874e-05	0.201953
WBGene00021518	176965	hpo-6	-1.59963	0.00132958	0.201972
WBGene00009026	184794	F21G4.5	-1.59954	0.0184933	0.201989
WBGene00018210	178863	F39G3.5	-1.59856	8.32272e-05	0.202187
WBGene00008654	175608	F10F2.2	-1.59738	4.30561e-05	0.202425
WBGene00022196	175377	gpa-17	-1.5964	1.60057e-06	0.202625
WBGene00000391	183546	cdd-1	-1.59614	6.15165e-05	0.202678
WBGene00001250	181250	elt-2	-1.59572	8.75988e-05	0.202763
WBGene00019493	181067	catp-5	-1.5956	0.00270895	0.202787
WBGene00007266	181314	C03A3.1	-1.59447	6.03639e-05	0.203016
WBGene00003704	178821	nhr-114	-1.59415	0.00185904	0.203081
WBGene00004059	174127	pmp-2	-1.59398	0.000160782	0.203116
WBGene00012464	174847	arrd-7	-1.59257	0.000936957	0.203403
WBGene00016757	177385	C49A9.3	-1.59209	0.00961815	0.203499
WBGene00008640	184285	F10B5.3	-1.59194	0.00154455	0.20353
WBGene00020618	188648	T20D4.12	-1.59185	1.41353e-05	0.203548
WBGene00018718	186134	F52H2.6	-1.59154	0.000105673	0.203612
WBGene00009450	174507	ugt-58	-1.59094	8.22509e-05	0.203735
WBGene00011021	187595	R05A10.4	-1.5909	0.00703013	0.203742
WBGene00017914	185104	F29A7.4	-1.59038	0.00304097	0.203848
WBGene00008900	180190	F16H6.10	-1.59034	0.00160289	0.203857
WBGene00195170		linc-61	-1.5899	0.00379238	0.203947
WBGene00007866	183128	C32H11.3	-1.58967	0.00255253	0.203993
WBGene00002891	175895	let-767	-1.58924	5.86185e-05	0.204081
WBGene00001152	179180	ech-3	-1.58867	0.00790256	0.204197
WBGene00014244	174519	ZK1307.1	-1.58783	4.1226e-06	0.204368
WBGene00045507	6418718	F10A3.17	-1.58698	0.000311378	0.204543
WBGene00044654	4363110	fbxa-85	-1.58689	0.0245367	0.204561
WBGene00019599	178962	K09H11.1	-1.58663	2.32036e-05	0.204615
WBGene00015067	178912	B0238.1	-1.58537	0.00125998	0.204871
WBGene00018400	179182	F43H9.4	-1.58535	0.00465279	0.204875
WBGene00003730	174242	nhx-2	-1.58484	0.000510861	0.20498
WBGene00001993	176473	hpd-1	-1.58478	6.76985e-06	0.204993
WBGene00021148	173702	W10G11.19	-1.58438	0.000151808	0.205074
WBGene00009110	184922	F25D1.5	-1.58213	0.0140408	0.205536
WBGene00002200	174499	kin-16	-1.582	0.00122848	0.205564
WBGene00019448	179268	frpr-13	-1.58145	0.00352214	0.205677
WBGene00010947	353402	M176.11	-1.58018	0.00927052	0.205939
WBGene00002267	175488	lec-4	-1.57985	4.53668e-05	0.206006
WBGene00009431	179865	dct-17	-1.57898	0.0037318	0.206186
WBGene00000740	180907	col-167	-1.57852	0.00186872	0.20628
WBGene00021415	177019	nsy-4	-1.57792	1.80331e-05	0.206404
WBGene00020967	260007	W03A5.2	-1.57719	0.00407641	0.206554
WBGene00021190	173741	Y14H12A.1	-1.57713	0.00289256	0.206567
WBGene00002127	181086	inx-5	-1.57596	0.0138319	0.20681
WBGene00009056	3565467	F22D6.15	-1.57548	0.0038584	0.206909
WBGene00019846	187542	gpx-7	-1.57538	0.000255464	0.206928
WBGene00003644	180106	nhr-54	-1.57505	5.91764e-05	0.206997
WBGene00016719	183515	math-24	-1.57474	3.65103e-05	0.207062
WBGene00016018	173390	C23H3.2	-1.57426	1.68744e-05	0.20716
WBGene00018730	186146	F53A9.7	-1.57344	0.0133568	0.207331
WBGene00008273	177714	C53B4.3	-1.57259	3.64485e-05	0.207507
WBGene00010110	186308	F55D12.1	-1.57141	0.000270605	0.207753
WBGene00011891	179474	del-6	-1.57118	0.000650559	0.207799
WBGene00012391	189369	Y6B3B.7	-1.57112	0.000646861	0.207812
WBGene00013119	190159	Y51H4A.25	-1.57081	0.000162372	0.207877
WBGene00014206	191515	nit-1	-1.57061	4.56909e-06	0.207919
WBGene00010453	176308	fozi-1	-1.57056	8.53478e-06	0.207929
WBGene00011106	181241	acl-5	-1.56949	0.000250303	0.208152
WBGene00007296	181514	arrd-25	-1.5694	4.79344e-05	0.20817
WBGene00003006	171832	lin-17	-1.56601	0.0132573	0.208877
WBGene00017416	184407	F13B6.1	-1.56566	0.00334719	0.20895
WBGene00011042	175144	R05H10.1	-1.56458	0.00116205	0.209176
WBGene00021296	173657	Y25C1A.13	-1.56452	2.47737e-05	0.209189
WBGene00002016	178659	hsp-16.2	-1.56381	0.00315928	0.209336
WBGene00009947	174562	F52H3.5	-1.56379	0.00515512	0.20934
WBGene00019404	187017	K05B2.4	-1.56316	0.00050289	0.209474
WBGene00019973	178604	R09A1.3	-1.56105	2.59139e-06	0.209915
WBGene00011440	181353	sfxn-1.5	-1.55935	6.25219e-07	0.210274
WBGene00003773	191734	nlt-1	-1.55889	2.22727e-07	0.21037
WBGene00008560	184165	pho-13	-1.55861	0.0012171	0.210429
WBGene00000072	180760	add-1	-1.55843	0.00633814	0.210466
WBGene00012018	259727	T25C12.3	-1.55764	6.88322e-05	0.210632
WBGene00007071	179447	AC3.5	-1.55686	0.00486482	0.210797
WBGene00012407	181666	Y7A5A.1	-1.55592	0.000503525	0.210995
WBGene00000215	179302	asp-2	-1.55369	6.60259e-05	0.211467
WBGene00007942	181311	idh-2	-1.55285	1.8597e-06	0.211643
WBGene00011452	188072	ugt-55	-1.5521	0.00153388	0.211802
WBGene00016451	183242	clec-6	-1.55138	0.000153905	0.211954
WBGene00003687	177810	nhr-97	-1.55105	0.000175322	0.212024
WBGene00020850	188975	nhr-226	-1.55072	0.000832721	0.212096
WBGene00007925	175452	C34C12.6	-1.55056	0.0013961	0.212129
WBGene00000784	179053	cpr-4	-1.55027	0.00772618	0.21219
WBGene00003625	177601	nhr-31	-1.54792	0.00067033	0.21269
WBGene00014184	191493	ZK1025.4	-1.5476	0.032089	0.212758
WBGene00001099	176852	dsc-4	-1.54712	4.22645e-05	0.212859
WBGene00009347	179815	F32H5.1	-1.54666	0.00510773	0.212958
WBGene00007261	181643	lron-3	-1.5465	2.78226e-05	0.212992
WBGene00003726	182566	nhr-136	-1.54612	0.0329815	0.213073
WBGene00219748		linc-46	-1.54573	0.00453485	0.213156
WBGene00020146	181726	got-1.2	-1.5457	3.98102e-05	0.213163
WBGene00004196	353387	prx-11	-1.54506	2.87899e-05	0.213299
WBGene00020708	188771	dmd-8	-1.54501	0.00966462	0.21331
WBGene00011836	179558	mam-4	-1.5434	0.000285188	0.213654
WBGene00011694	179831	T10G3.3	-1.54309	0.00381665	0.21372
WBGene00016329	172161	osr-1	-1.54257	0.00813775	0.21383
WBGene00011180	187756	R09H10.2	-1.54243	0.000125595	0.21386
WBGene00009024	184792	F21G4.3	-1.53961	0.038858	0.214464
WBGene00001631	175558	gly-6	-1.53951	7.65779e-06	0.214486
WBGene00235332	24104718	K04A8.20	-1.53933	0.00014878	0.214524
WBGene00020883	189026	fbxa-64	-1.53925	0.000330215	0.214541
WBGene00010328	172935	F59C6.11	-1.5384	4.52223e-05	0.214724
WBGene00000783	180033	cpr-3	-1.53818	0.0373423	0.214771
WBGene00010442	178283	bus-12	-1.53788	8.33245e-05	0.214836
WBGene00020701	3564822	T22F7.1	-1.5376	0.0010927	0.214896
WBGene00003031	179782	lin-46	-1.53745	0.00936683	0.214928
WBGene00015709	179148	cyp-33A1	-1.5372	0.00100632	0.214983
WBGene00022333	190764	fbxa-27	-1.53686	0.00871391	0.215055
WBGene00022893	259447	ZK1290.13	-1.53658	0.000528312	0.215115
WBGene00007650	181205	ugt-23	-1.53613	0.00049961	0.215211
WBGene00007267	181315	C03A3.2	-1.53612	0.00184445	0.215214
WBGene00017600	184686	ttr-10	-1.53579	0.0366649	0.215285
WBGene00017720	184861	F22F7.2	-1.53538	6.82566e-05	0.215374
WBGene00015476	180466	C05D9.9	-1.53529	0.00036962	0.215394
WBGene00019914	175261	clec-150	-1.53501	3.04767e-05	0.215453
WBGene00017322	176167	clec-160	-1.53455	1.20464e-05	0.215552
WBGene00004890	183905	smp-2	-1.53421	0.00533538	0.215626
WBGene00012046	188930	T26E4.4	-1.53408	0.000430414	0.215653
WBGene00019407	173978	K05F1.5	-1.53326	0.016439	0.215831
WBGene00011398	176762	qdpr-1	-1.53301	3.47419e-05	0.215885
WBGene00013485	190560	Y69H2.10	-1.53192	0.0200278	0.216121
WBGene00044719	4363071	clec-172	-1.53123	0.000613596	0.21627
WBGene00007394	180170	C06H5.6	-1.531	0.0246115	0.216319
WBGene00006634	181567	tsp-8	-1.53085	1.31715e-05	0.216352
WBGene00001646	179437	gna-1	-1.52845	0.00708821	0.216872
WBGene00012439	181482	Y12A6A.1	-1.52807	0.00524493	0.216953
WBGene00007885	183141	ugt-21	-1.5277	0.044017	0.217034
WBGene00016641	180451	C44C1.1	-1.52767	0.00927544	0.21704
WBGene00006533	176568	tba-7	-1.52753	3.25859e-05	0.217071
WBGene00003564	172866	ncs-2	-1.52695	0.00615835	0.217197
WBGene00044725	4363113	R11G1.7	-1.52647	0.000606216	0.217302
WBGene00017426	180412	F13C5.5	-1.52629	0.00804402	0.21734
WBGene00020491	188484	T13G4.4	-1.52591	0.00012948	0.217424
WBGene00015946	266649	C18A3.10	-1.52533	0.000210166	0.217549
WBGene00013312	190374	hhat-2	-1.5251	0.000892092	0.217599
WBGene00018041	174229	F35D2.3	-1.52505	0.00170375	0.21761
WBGene00022104	175280	Y71D11A.3	-1.52478	0.0304956	0.217668
WBGene00020335	259716	ttr-30	-1.52456	0.0350656	0.217717
WBGene00000395	176085	cdh-3	-1.52407	0.00012589	0.217824
WBGene00000050	191599	acr-11	-1.524	0.0125564	0.217839
WBGene00018566	181145	F47E1.2	-1.52381	0.00182767	0.21788
WBGene00009636	181393	F42F12.4	-1.52356	2.13914e-05	0.217934
WBGene00021587	189950	clec-76	-1.5231	0.00709916	0.218035
WBGene00011207	180194	R10E8.1	-1.52284	0.00015785	0.218093
WBGene00015885	182711	fbxa-65	-1.52282	1.63054e-05	0.218095
WBGene00003214	175915	mel-32	-1.5228	5.74915e-05	0.2181
WBGene00007073	179450	ugt-2	-1.52181	0.0027793	0.218316
WBGene00045404		C06C3.11	-1.52141	0.000152446	0.218403
WBGene00000002	177793	aat-1	-1.521	0.000337397	0.218493
WBGene00001636	176647	gly-11	-1.521	0.000140776	0.218494
WBGene00016190	259719	C28G1.5	-1.52054	0.00082433	0.218594
WBGene00001025	180983	dnj-7	-1.52006	1.10705e-05	0.218698
WBGene00004255	176432	epac-1	-1.51971	0.0270277	0.218775
WBGene00004198	174192	prx-13	-1.51921	0.00068612	0.218884
WBGene00003732	180964	nhx-4	-1.51909	0.000417544	0.218911
WBGene00019554	180620	K09C4.10	-1.51775	0.00178251	0.219205
WBGene00003623	181432	nhr-25	-1.51738	0.00485513	0.219285
WBGene00023417	182893	swm-1	-1.51644	0.00627272	0.219492
WBGene00022635	172385	ZC581.9	-1.5163	0.00040306	0.219522
WBGene00003102	176091	mab-5	-1.51586	0.00162104	0.219618
WBGene00018886	181089	npr-28	-1.5158	0.00265004	0.219633
WBGene00016874	183717	C52B11.5	-1.5155	7.3288e-06	0.219699
WBGene00019738	180590	clec-265	-1.51395	0.0102643	0.220039
WBGene00010386	179990	H12D21.10	-1.51362	5.74022e-06	0.220112
WBGene00016704	180737	hosl-1	-1.51352	0.000674973	0.220135
WBGene00219770		linc-40	-1.51319	0.000153468	0.220207
WBGene00044221	24104565	F41G3.18	-1.51283	0.00994181	0.220286
WBGene00000088	173358	aex-5	-1.51238	0.00267807	0.220385
WBGene00000055	179235	acr-16	-1.51162	0.0215525	0.220553
WBGene00020343	178677	acs-3	-1.51071	0.00252831	0.220754
WBGene00020340	178678	T08B1.1	-1.50935	7.56926e-05	0.221055
WBGene00016355	183166	lact-5	-1.50882	0.017868	0.221171
WBGene00001520	181646	gas-1	-1.50691	0.000121792	0.221594
WBGene00010918	178112	M117.1	-1.50672	0.000171147	0.221637
WBGene00018515	185878	F46G11.2	-1.50671	0.00305588	0.221639
WBGene00003112	175607	mab-21	-1.50663	7.66271e-06	0.221656
WBGene00022485	191040	fbxa-63	-1.50607	0.0075054	0.221779
WBGene00006714	180223	ubc-19	-1.50569	0.002757	0.221865
WBGene00015802	180883	flu-2	-1.50555	0.000685911	0.221895
WBGene00016276	183062	C30G12.4	-1.50532	0.0150425	0.221947
WBGene00018804	173726	F54D10.3	-1.50459	0.018624	0.222109
WBGene00194915	13198852	JC8.16	-1.50429	0.00384482	0.222174
WBGene00011823	188576	T18D3.6	-1.50397	0.000120962	0.222247
WBGene00044784	4363079	F13H10.8	-1.50374	7.15273e-05	0.222297
WBGene00004003	180165	pgp-9	-1.50373	0.0221927	0.222299
WBGene00003100	174533	mab-3	-1.50356	0.00759277	0.222336
WBGene00001330	178411	eps-8	-1.50348	2.25626e-05	0.222355
WBGene00019656	180940	K11G12.5	-1.50333	0.0271546	0.222389
WBGene00021235	189497	Y19D10B.6	-1.50321	7.6134e-05	0.222415
WBGene00045379	6418708	C45B11.6	-1.50261	0.0124829	0.222549
WBGene00017537	184611	F17A9.5	-1.50246	0.000234609	0.222581
WBGene00003915	175596	pan-1	-1.50237	0.00060828	0.222602
WBGene00007685	182790	C18E9.5	-1.50193	0.00374142	0.2227
WBGene00044296	3565708	F10C1.9	-1.5015	0.0480683	0.222795
WBGene00016988	183875	CD4.1	-1.49942	0.00089987	0.22326
WBGene00011798	179776	T16G1.4	-1.49895	9.43921e-05	0.223364
WBGene00012445	181572	Y16B4A.2	-1.49874	2.88495e-06	0.223411
WBGene00016069	182857	C24H10.3	-1.49839	0.000604721	0.22349
WBGene00007482	181294	C09F12.2	-1.49827	0.000193355	0.223516
WBGene00007605	182635	asp-10	-1.49805	0.0157195	0.223566
WBGene00005649	191960	srp-8	-1.49593	0.037185	0.22404
WBGene00008353	181547	D1025.1	-1.49507	7.65505e-05	0.224233
WBGene00019394	187002	K04F10.1	-1.49493	0.0019501	0.224265
WBGene00003572	176370	ncx-7	-1.49478	0.00053254	0.224299
WBGene00022486	191041	fbxa-61	-1.49473	0.000834147	0.224309
WBGene00021335	259362	spp-23	-1.49471	4.20266e-05	0.224313
WBGene00009800	181195	rrc-1	-1.49446	0.0287281	0.224369
WBGene00010119	186331	F55G7.1	-1.49445	0.00947133	0.224373
WBGene00023460	259702	F46H6.5	-1.49422	0.000389731	0.224423
WBGene00008123	178339	ent-4	-1.49345	0.000166344	0.224597
WBGene00001387	179785	far-3	-1.49343	0.0118844	0.224602
WBGene00001508	178985	fut-8	-1.49278	0.000112952	0.224747
WBGene00010727	179346	K09G1.1	-1.49207	0.00323969	0.224907
WBGene00009403	185272	F35C11.4	-1.4913	1.51163e-05	0.22508
WBGene00008542	184107	scav-6	-1.49113	0.000231577	0.225118
WBGene00044350	3565715	Y73B6BL.44	-1.49019	0.0166623	0.22533
WBGene00020352		T08B6.2	-1.48927	0.0217744	0.225536
WBGene00000952	181534	del-1	-1.48829	0.00132103	0.225757
WBGene00003485	181698	mua-6	-1.48824	0.00308987	0.225769
WBGene00022276	171591	nlp-40	-1.4882	0.000875063	0.225778
WBGene00045013	13211252	F08A7.1	-1.48753	9.41295e-05	0.225931
WBGene00015050	181854	clec-51	-1.48707	1.0225e-05	0.226034
WBGene00016469	180976	C36B7.6	-1.48667	0.000477352	0.226123
WBGene00001159	174334	eff-1	-1.48622	0.000148896	0.226226
WBGene00012634	3565171	Y38H6C.23	-1.48591	7.47043e-05	0.226296
WBGene00000005	177388	aat-4	-1.48556	0.0207312	0.226375
WBGene00012866	189911	Y45F10A.3	-1.48527	0.00236513	0.22644
WBGene00008806	181252	mboa-7	-1.48514	0.000380192	0.22647
WBGene00011830	179550	cyp-29A2	-1.48497	5.59196e-05	0.226508
WBGene00014668	6418618	C06C3.9	-1.48486	0.00058786	0.226535
WBGene00018786	171679	hmbx-1	-1.48484	0.000263833	0.226539
WBGene00001761	188915	gst-13	-1.4846	0.000503186	0.226593
WBGene00007680	176612	maa-1	-1.48413	4.81813e-05	0.2267
WBGene00001204	177876	egl-38	-1.48357	0.000357246	0.226826
WBGene00001877	180073	his-3	-1.48347	0.000525493	0.226848
WBGene00017244	181019	apy-1	-1.4834	0.000749489	0.226866
WBGene00001156	173300	ech-7	-1.48319	0.0139059	0.226913
WBGene00007068	181791	cTel55X.1	-1.48318	9.78693e-07	0.226916
WBGene00021817	190243	Y53G8B.1	-1.48251	0.000188551	0.227068
WBGene00006717	182322	ubc-22	-1.48155	0.00384768	0.227285
WBGene00007743	259317	C26C6.9	-1.48149	1.41314e-05	0.227299
WBGene00020550	175228	T17H7.1	-1.47992	0.0277771	0.227656
WBGene00020215	180425	T04G9.4	-1.47986	0.00120043	0.22767
WBGene00019346	180742	K02G10.5	-1.4796	6.31436e-06	0.227728
WBGene00013180	173021	cutl-10	-1.47891	0.000246559	0.227886
WBGene00016109	182920	C25G6.4	-1.47812	0.000320799	0.228065
WBGene00045048	4926976	D1007.19	-1.47807	0.00260809	0.228078
WBGene00016932	183815	C54G6.3	-1.47805	0.0036809	0.228082
WBGene00010984	181633	nkat-3	-1.47766	2.79757e-05	0.228171
WBGene00004257	181288	pxn-2	-1.47729	0.00221236	0.228255
WBGene00010784	3565640	twk-48	-1.47722	0.000322696	0.228272
WBGene00019205	177370	kcc-2	-1.477	0.000127152	0.228321
WBGene00008084	183452	C44C10.3	-1.47609	2.5836e-06	0.228528
WBGene00016865	180702	ets-9	-1.47605	7.21175e-05	0.228538
WBGene00009515	3565354	clec-170	-1.47525	0.0152343	0.228721
WBGene00023395		Y82E9BL.9	-1.47509	0.00394628	0.228757
WBGene00002057	187585	ifd-1	-1.4743	0.000203449	0.228939
WBGene00011520	188172	nhr-213	-1.47424	0.00436106	0.228954
WBGene00017748	184904	F23F1.7	-1.47422	0.000188947	0.228958
WBGene00012259	189195	sulp-7	-1.47416	0.000526959	0.22897
WBGene00000009	185079	aat-8	-1.47389	0.0105539	0.229033
WBGene00011077	187646	R07B1.5	-1.47262	0.00171891	0.229323
WBGene00007653	181209	cysl-1	-1.47187	9.27949e-06	0.229495
WBGene00005712	191838	srv-1	-1.47132	1.33514e-05	0.229623
WBGene00016431	178921	C35A11.4	-1.47047	0.00873336	0.229817
WBGene00017769	178956	hmgs-1	-1.47042	2.04761e-07	0.22983
WBGene00016862	178909	C52A10.1	-1.47022	0.00251107	0.229876
WBGene00009943	178324	F52G2.3	-1.4702	1.24172e-05	0.229879
WBGene00010370	172431	ctg-1	-1.46998	5.03207e-05	0.229931
WBGene00002199	174498	kin-15	-1.46949	0.00328623	0.230043
WBGene00017506	178648	F16B4.4	-1.46941	0.00358662	0.230061
WBGene00013284	174881	daf-22	-1.46939	0.00700612	0.230065
WBGene00001721	185037	grl-12	-1.46843	0.0154631	0.230286
WBGene00007431	182388	C08B6.11	-1.46811	2.26614e-05	0.230359
WBGene00008097	183462	ugt-15	-1.46784	0.00998476	0.230422
WBGene00013118	178466	Y51H4A.24	-1.46767	8.76711e-05	0.230463
WBGene00009408	185275	F35C12.3	-1.46718	0.00194447	0.230575
WBGene00007129	181169	B0272.3	-1.46691	0.00245926	0.230637
WBGene00009927	178366	F52B11.5	-1.46655	0.0017601	0.23072
WBGene00007530	182525	C11H1.5	-1.46648	6.12034e-05	0.230736
WBGene00008604	259721	F09B9.5	-1.46643	0.00159265	0.230747
WBGene00012917	174922	Y46G5A.29	-1.46625	2.97298e-05	0.230789
WBGene00002037	181335	hum-4	-1.46586	1.09601e-05	0.23088
WBGene00020726	181754	T23C6.4	-1.46555	0.0123408	0.230951
WBGene00009258	185121	F29G6.2	-1.46535	0.0243116	0.230998
WBGene00007393	182349	fbxa-157	-1.46466	0.00253362	0.231158
WBGene00003053	180912	lmp-1	-1.46426	5.20878e-06	0.23125
WBGene00019746	173791	M03A1.3	-1.46421	0.0254376	0.231261
WBGene00001251	181503	elt-3	-1.46413	1.09305e-05	0.231279
WBGene00045390	6418706	C38C3.10	-1.46311	0.00401399	0.231515
WBGene00012783	189848	Y43C5A.3	-1.46274	0.0106598	0.2316
WBGene00008977	184720	iglr-1	-1.46229	0.00173388	0.231706
WBGene00003688	178568	nhr-98	-1.46149	0.000261031	0.23189
WBGene00012604	3565123	nspe-2	-1.46066	0.0334019	0.232084
WBGene00009722	179716	F45D3.2	-1.46062	0.000611271	0.232092
WBGene00012671	189735	Y39B6A.9	-1.45901	0.00200857	0.232465
WBGene00015087	174133	B0252.1	-1.45872	0.000533245	0.232533
WBGene00010223	186482	F58A3.3	-1.45714	0.000212265	0.232901
WBGene00009852	185991	arrd-24	-1.45687	0.000800283	0.232964
WBGene00010657	178242	K08D8.3	-1.45636	9.35885e-05	0.233082
WBGene00015828	182658	math-14	-1.45525	0.002424	0.233342
WBGene00019211	181788	H18N23.2	-1.45394	0.000440062	0.233649
WBGene00021981	178554	lgc-26	-1.45314	0.0107939	0.233834
WBGene00008979	181596	F20D1.9	-1.45214	0.000186584	0.234069
WBGene00008220	179813	C50B6.7	-1.45196	9.9038e-05	0.234112
WBGene00016403	183209	grsp-3	-1.45118	0.000409332	0.234294
WBGene00022370		Y92H12BR.4	-1.45082	0.000450331	0.234378
WBGene00013870	181218	ZC373.5	-1.45068	1.13453e-05	0.234412
WBGene00012202	189110	W02B12.4	-1.4502	0.00398364	0.234524
WBGene00011856	177760	T20D3.2	-1.45014	1.45351e-05	0.234538
WBGene00018634	180462	F49E7.2	-1.45003	0.00505145	0.234563
WBGene00004024	176640	php-3	-1.45002	0.0091553	0.234566
WBGene00009560	181631	psa-3	-1.44969	0.000571368	0.234643
WBGene00016571	183394	C41H7.1	-1.44959	0.00149818	0.234666
WBGene00001465	181468	flr-1	-1.44818	0.00318384	0.234998
WBGene00008110	177744	C46C2.2	-1.44803	6.23271e-06	0.235032
WBGene00003471	191285	mtd-1	-1.44656	0.000420693	0.235378
WBGene00220261	24105269	ZC434.10	-1.44552	0.000549081	0.235624
WBGene00009798	185877	F46G10.4	-1.44506	1.85284e-06	0.235732
WBGene00013489	180218	col-42	-1.44493	7.14583e-08	0.235762
WBGene00000982	179578	dhs-19	-1.44437	1.35921e-05	0.235896
WBGene00004854	181562	slt-1	-1.44421	0.000462439	0.235931
WBGene00022200	180582	fard-1	-1.44414	0.000245354	0.235949
WBGene00003758	177542	nlp-20	-1.4437	0.000883442	0.236052
WBGene00011676	188360	cyp-13A2	-1.44271	0.0275803	0.236287
WBGene00022644	178564	dod-19	-1.44251	5.27353e-06	0.236335
WBGene00018572	173503	lin-42	-1.44229	0.0283171	0.236386
WBGene00019048	186520	F58E2.4	-1.44229	0.000987787	0.236386
WBGene00009843	259349	F48C5.2	-1.44173	0.0186273	0.236517
WBGene00013203	173333	Y54E5A.8	-1.44142	6.53995e-07	0.236592
WBGene00003684	179149	nhr-94	-1.44121	0.0138185	0.236641
WBGene00019882	176181	R05D3.9	-1.44085	9.95246e-05	0.236727
WBGene00020895	174071	T28D9.3	-1.44031	0.00176059	0.236853
WBGene00001790	183911	gst-42	-1.44029	3.57322e-06	0.236858
WBGene00010470	259654	cdr-4	-1.43909	0.00654158	0.237144
WBGene00017369	173806	F10G7.5	-1.43793	5.18534e-05	0.237418
WBGene00004025	178170	phy-2	-1.43789	0.0015072	0.237429
WBGene00022735	191317	ZK418.6	-1.43779	0.00597742	0.237451
WBGene00015803	180885	C15H9.9	-1.43777	0.00561294	0.237456
WBGene00010094	179683	tsfm-1	-1.43653	0.000258792	0.237751
WBGene00012624	189692	fbxa-150	-1.43645	0.00226539	0.237771
WBGene00000210	180956	asg-2	-1.43643	3.60301e-06	0.237775
WBGene00001522	174648	gbh-1	-1.43553	0.015849	0.23799
WBGene00003602	181551	nhr-3	-1.43536	3.7609e-05	0.23803
WBGene00022666	181037	ZK154.4	-1.4351	1.94667e-05	0.238092
WBGene00021895	177067	clec-84	-1.43501	0.000417089	0.238112
WBGene00008985	184742	F20G2.1	-1.43401	7.09278e-05	0.238351
WBGene00003909	181588	pag-3	-1.43368	0.00532094	0.238429
WBGene00045252	6418872	Y62H9A.15	-1.43364	0.00601253	0.238439
WBGene00014134		ZK896.3	-1.43345	0.000390495	0.238485
WBGene00007350	181570	sucl-1	-1.43339	0.000623434	0.238499
WBGene00011725	188437	lips-5	-1.43234	0.0285425	0.238749
WBGene00017861	181028	F27D9.2	-1.43181	0.000398054	0.238876
WBGene00001239	177787	elo-1	-1.43117	6.89374e-05	0.239028
WBGene00017560	174084	F18C5.5	-1.43115	0.00031661	0.239035
WBGene00019741	187408	nhr-201	-1.4311	0.00285788	0.239046
WBGene00003480	191713	klf-3	-1.42879	3.6645e-07	0.239599
WBGene00022413	180514	Y102A11A.3	-1.42825	1.64666e-06	0.239729
WBGene00001163	177949	efn-2	-1.42817	0.000292734	0.239747
WBGene00175031	13186434	C06C3.12	-1.42798	0.000348383	0.239792
WBGene00010525	186929	K03B8.8	-1.42782	0.00137203	0.239832
WBGene00017302	175764	F09F7.5	-1.42736	0.0215383	0.239941
WBGene00010285	179633	F58H1.2	-1.42715	0.00107561	0.239991
WBGene00020559	188585	best-17	-1.4264	0.00883784	0.240172
WBGene00015956	180653	C18B2.5	-1.42623	1.1983e-05	0.240213
WBGene00010993	181526	vha-20	-1.42615	0.00192921	0.240233
WBGene00012952	190000	Y47H9C.9	-1.42562	0.00617678	0.240359
WBGene00022549	191104	ZC196.5	-1.4255	0.00169743	0.240388
WBGene00005110	191815	srd-32	-1.42499	0.0305027	0.240512
WBGene00020366	24104866	acdh-10	-1.42438	8.63654e-05	0.240658
WBGene00009511	185431	F37H8.2	-1.42379	0.0226985	0.240801
WBGene00015096	3564966	B0261.8	-1.42369	0.0047637	0.240823
WBGene00004793	191761	shw-3	-1.42361	0.00163151	0.240843
WBGene00002233	180933	kqt-1	-1.42354	0.000164347	0.240861
WBGene00001252	181249	elt-4	-1.42278	0.0240192	0.241043
WBGene00018874	173996	tag-234	-1.42272	0.000202315	0.241058
WBGene00009812	181280	suca-1	-1.42067	4.54876e-05	0.241551
WBGene00002146	180871	ipp-5	-1.42059	1.38829e-05	0.241571
WBGene00010790	179627	sodh-1	-1.42047	0.000321112	0.241601
WBGene00019663	176893	K11H12.7	-1.42008	0.00144261	0.241694
WBGene00000802	178997	crt-1	-1.41973	0.00600631	0.241779
WBGene00015510	177572	C06A6.5	-1.41968	0.000351522	0.241792
WBGene00003702	180115	nhr-112	-1.41912	5.41762e-05	0.241926
WBGene00011579	174416	T07D4.2	-1.4186	0.0337764	0.242054
WBGene00019743	187410	nhr-203	-1.41849	0.0125783	0.242079
WBGene00017448	180966	F14B8.6	-1.41742	6.76292e-06	0.242339
WBGene00018375	180754	F43C9.1	-1.41728	0.0261608	0.242373
WBGene00000521	179743	cky-1	-1.41662	0.00330102	0.242533
WBGene00000993	181761	dhs-30	-1.41559	0.0003121	0.242782
WBGene00001992	191682	hot-7	-1.4154	4.87594e-05	0.242828
WBGene00014008	191357	ZK596.3	-1.41524	2.20055e-05	0.242867
WBGene00007056	176166	crn-7	-1.41523	0.000142109	0.24287
WBGene00001113	177846	dur-1	-1.41512	9.98496e-05	0.242895
WBGene00016684	259506	C45G9.13	-1.41382	0.00136039	0.243212
WBGene00016620	183426	dhhc-9	-1.41373	0.00311102	0.243234
WBGene00011738	178140	T12G3.2	-1.41311	4.16611e-05	0.243386
WBGene00016838	183674	C50F2.4	-1.41297	0.0292687	0.243419
WBGene00003171	181036	mec-7	-1.4127	1.26136e-05	0.243485
WBGene00011821	188574	cdf-2	-1.41255	0.019782	0.243522
WBGene00010310	186593	F59B2.8	-1.41203	0.00375919	0.243649
WBGene00009434	179868	F35E12.10	-1.41122	0.0403042	0.243846
WBGene00010595	179329	haao-1	-1.41101	3.80108e-05	0.243897
WBGene00018532	180666	F47B7.1	-1.41095	0.000438764	0.243911
WBGene00009047		F22B8.4	-1.41073	1.75455e-05	0.243965
WBGene00007152	181942	clec-225	-1.41018	1.13929e-05	0.2441
WBGene00007474	3564883	C08H9.15	-1.41016	0.00205092	0.244103
WBGene00003179	180701	mec-18	-1.40916	0.0490521	0.244348
WBGene00013197	173327	ttm-5	-1.40859	7.18141e-06	0.244487
WBGene00010793	178386	LLC1.2	-1.40829	7.48837e-06	0.24456
WBGene00016705	180736	C46C11.2	-1.4079	0.00224895	0.244657
WBGene00194814		linc-34	-1.40789	0.000107783	0.24466
WBGene00001331	181228	erd-2	-1.40675	0.00162363	0.244938
WBGene00022219	190636	Y73B3A.18	-1.40625	0.0172793	0.24506
WBGene00013264	174864	Y57A10A.24	-1.40502	0.000781811	0.245362
WBGene00009816	185904	F47B10.5	-1.40437	0.000402729	0.245522
WBGene00016927	183808	nhr-172	-1.4043	1.51708e-05	0.24554
WBGene00003907	180704	paf-2	-1.40415	0.00200837	0.245576
WBGene00002181	173282	kal-1	-1.40378	0.000893722	0.245667
WBGene00008594	179951	clec-57	-1.40336	0.00128081	0.245771
WBGene00010083	178381	F55B11.1	-1.40149	0.000779877	0.246229
WBGene00019060	177386	F58F9.7	-1.40143	8.82772e-05	0.246246
WBGene00018492	179044	hpo-26	-1.40097	0.00314174	0.246357
WBGene00000022	178559	abt-4	-1.39981	0.000115635	0.246643
WBGene00017309	180688	F09F9.4	-1.39963	0.0294823	0.246689
WBGene00003607	177551	nhr-8	-1.39921	0.0122402	0.246791
WBGene00021357	177132	Y37E11AL.1	-1.3992	0.0019503	0.246794
WBGene00018787	171678	cutl-20	-1.39876	0.0141667	0.246904
WBGene00009325	6418737	F32D8.15	-1.39855	0.000146736	0.246955
WBGene00007254	182092	C01H6.4	-1.39784	5.9091e-05	0.24713
WBGene00010146	3565034	glb-19	-1.39783	0.00808882	0.247132
WBGene00007993	181528	idhb-1	-1.39727	0.000303619	0.247271
WBGene00000677	176901	col-103	-1.39686	0.00376882	0.247372
WBGene00019017	3564957	F57F4.4	-1.39575	0.00392753	0.247648
WBGene00043062	3565458	clec-80	-1.39524	0.0161132	0.247773
WBGene00000058	191605	acr-19	-1.39501	1.40351e-05	0.247831
WBGene00004334	174585	ref-1	-1.39331	0.0127582	0.248251
WBGene00020800	188896	zig-10	-1.3923	0.015634	0.248503
WBGene00007963	183247	cyp-25A1	-1.38995	0.00929123	0.249088
WBGene00006212	189412	str-168	-1.38956	0.00072991	0.249186
WBGene00007689	182792	C18E9.9	-1.38844	1.5505e-05	0.249464
WBGene00013575	176785	acs-5	-1.38834	4.99225e-05	0.24949
WBGene00000207	180718	asb-2	-1.38833	1.28822e-06	0.24949
WBGene00007558	174635	C14A4.7	-1.38758	4.94632e-05	0.249679
WBGene00013819	180296	Y116F11A.6	-1.38736	0.0146607	0.249735
WBGene00019937	180862	R07E4.3	-1.38721	0.000407351	0.24977
WBGene00004925	178631	snt-5	-1.38566	1.08471e-05	0.250159
WBGene00007801	178118	trpa-1	-1.3856	0.000758903	0.250173
WBGene00003056	180750	lon-2	-1.38532	0.00163029	0.250245
WBGene00007593	181232	C14H10.3	-1.38463	3.78324e-05	0.250417
WBGene00010397	181638	suox-1	-1.38461	8.77463e-05	0.250421
WBGene00021611	189971	nhr-238	-1.38438	0.0091931	0.250479
WBGene00008925	181439	F17H10.1	-1.38385	2.14961e-05	0.250613
WBGene00016274	174195	C30G12.2	-1.38338	5.31136e-05	0.250731
WBGene00018853	180456	sec-22	-1.38238	0.00085477	0.250981
WBGene00013781	190989	Y116A8B.4	-1.38154	0.0042183	0.251191
WBGene00004194	174392	prx-5	-1.38114	0.00104477	0.251292
WBGene00010063	179772	dhrs-4	-1.38098	0.000668485	0.251333
WBGene00021286	177202	Y24D9A.8	-1.38045	0.000729872	0.251466
WBGene00008258	179642	mans-2	-1.38001	8.81821e-05	0.251576
WBGene00022072	177087	cpg-9	-1.37967	2.63754e-05	0.251662
WBGene00000221	181576	atf-5	-1.37949	0.00184729	0.251707
WBGene00019435	180494	K06A9.1	-1.37947	0.000117104	0.251713
WBGene00018354	185673	F42G2.5	-1.37928	0.00127928	0.251759
WBGene00019109	186621	F59E11.2	-1.37784	0.00184286	0.252124
WBGene00011996	188867	T24F1.4	-1.37771	9.33513e-05	0.252156
WBGene00008858	184528	F15D3.8	-1.37755	3.40927e-05	0.252197
WBGene00016063	182851	delm-2	-1.37736	0.004432	0.252243
WBGene00011548	188198	T06G6.6	-1.37702	0.000154605	0.252329
WBGene00016134	180803	C26B9.5	-1.37617	6.02222e-06	0.252543
WBGene00001854	181073	hil-3	-1.376	0.00212603	0.252586
WBGene00019322	172408	ahcy-1	-1.37516	0.000918619	0.2528
WBGene00003173	179382	mec-9	-1.37515	0.000125338	0.252802
WBGene00020722	188778	T23B12.8	-1.375	0.000406439	0.25284
WBGene00009848	259685	F48F5.6	-1.37445	0.000234041	0.252978
WBGene00019249	180791	H28G03.1	-1.37396	0.0464504	0.253103
WBGene00009311	3565295	mltn-1	-1.37377	2.37498e-05	0.253151
WBGene00000081	175192	ads-1	-1.3735	0.000103422	0.253219
WBGene00007495	182465	C09G9.5	-1.37322	0.031379	0.25329
WBGene00000166	189194	apt-9	-1.37314	0.00358677	0.25331
WBGene00012324	174455	rhy-1	-1.37166	0.00161596	0.253685
WBGene00000717	179296	col-144	-1.37119	0.000540592	0.253806
WBGene00000219	179209	asp-6	-1.37072	8.07291e-08	0.253924
WBGene00020812	181758	acdh-7	-1.3707	0.000158714	0.253928
WBGene00013690	173323	hprt-1	-1.37059	0.0316919	0.253957
WBGene00011515	188167	oac-42	-1.36972	0.000815491	0.254179
WBGene00019477	179198	K07C11.4	-1.36965	0.00403668	0.254195
WBGene00017108	180838	cyp-43A1	-1.3691	0.00958068	0.254337
WBGene00010522	181436	K03A11.5	-1.36871	2.24397e-05	0.254435
WBGene00000062	191606	acr-23	-1.36841	0.00840009	0.25451
WBGene00017262	178924	F08F3.4	-1.36828	0.00100856	0.254544
WBGene00043994	3565951	C07A9.12	-1.36812	0.0111442	0.254586
WBGene00015910	173670	C17F4.2	-1.36755	0.0342153	0.25473
WBGene00019376	179046	lipl-4	-1.36713	0.0110268	0.254837
WBGene00000083	181022	adt-2	-1.36706	1.80783e-05	0.254854
WBGene00013896	179756	ZC443.1	-1.36646	0.0108239	0.255007
WBGene00022505	191053	ZC21.3	-1.3663	0.00961787	0.255049
WBGene00009653	176469	F43D9.1	-1.36579	6.17859e-06	0.255179
WBGene00006592	176014	dpy-31	-1.36531	0.0385569	0.255303
WBGene00017512	184562	nhr-179	-1.3649	0.00678925	0.255407
WBGene00003408	180408	mrp-2	-1.36475	0.000217742	0.255445
WBGene00003482	176430	mua-3	-1.36443	7.46723e-05	0.255525
WBGene00019986	181087	R09F10.1	-1.36406	0.000131525	0.25562
WBGene00007856	183103	C31H5.5	-1.36395	0.00199151	0.255649
WBGene00045461	6418699	C25F9.14	-1.36313	0.000252207	0.25586
WBGene00012615	180345	dct-16	-1.3627	0.000921624	0.255968
WBGene00021374	177118	Y37E11B.1	-1.3626	0.00180717	0.255994
WBGene00011265	187874	R13H4.7	-1.36249	0.000342917	0.256023
WBGene00011926	188733	sptf-2	-1.36149	0.00030312	0.256279
WBGene00003254	180860	mig-23	-1.36098	0.000153799	0.256409
WBGene00009187	172535	F27D4.1	-1.36083	0.000297954	0.256449
WBGene00000139	184919	amx-3	-1.36058	0.0018874	0.256513
WBGene00012962	190009	dmsr-5	-1.3603	0.0050199	0.256584
WBGene00008033	178256	spin-2	-1.3599	0.000214326	0.256686
WBGene00017301	175766	F09F7.4	-1.35934	4.56607e-05	0.25683
WBGene00015752	176147	C14B9.2	-1.35933	0.000663512	0.256833
WBGene00000115	175820	alh-9	-1.35909	0.000518755	0.256895
WBGene00013692	190914	Y105E8B.7	-1.35904	0.0141053	0.256908
WBGene00020479	174117	T13C2.3	-1.35862	3.2903e-05	0.257015
WBGene00016667	183472	C45E5.4	-1.35861	1.40448e-05	0.257017
WBGene00011139	181301	R08B4.3	-1.3585	6.33984e-05	0.257046
WBGene00019057	186534	F58F9.3	-1.35781	0.00865985	0.257224
WBGene00007726	182906	C25F9.6	-1.35758	0.000344093	0.257282
WBGene00000967	172603	dhs-3	-1.35672	0.020743	0.257504
WBGene00019074	172206	cpd-1	-1.35509	0.00262236	0.257923
WBGene00016511	178878	C37H5.13	-1.35436	0.000108236	0.258113
WBGene00013499	190573	Y70G10A.3	-1.35435	0.00016993	0.258114
WBGene00044045	3565274	R11G10.3	-1.35336	0.00361453	0.25837
WBGene00004773	172435	sem-4	-1.35263	0.007704	0.25856
WBGene00010357	181617	H03A11.2	-1.35242	0.000418879	0.258613
WBGene00017983	178832	F32D1.3	-1.35203	0.00895074	0.258715
WBGene00012834	180290	Y43F8C.13	-1.35192	0.00810988	0.258744
WBGene00013135	173079	rga-2	-1.35153	0.00167889	0.258844
WBGene00011838	188590	T19C4.1	-1.35115	0.000122798	0.258943
WBGene00003578	173138	ndx-1	-1.35058	0.00125462	0.259091
WBGene00022643	191208	ZK6.8	-1.34996	0.00305809	0.25925
WBGene00001570	176364	gei-13	-1.34994	5.57752e-05	0.259255
WBGene00022159	171737	mppa-1	-1.34976	0.000193077	0.259302
WBGene00006947	174223	wrt-1	-1.3497	0.00142624	0.259317
WBGene00011184	3565792	R09H10.7	-1.34964	0.000118056	0.259334
WBGene00003175	175419	mec-12	-1.34919	0.0242309	0.25945
WBGene00002134	171944	inx-12	-1.34849	1.24496e-05	0.259632
WBGene00010322	174617	F59B10.6	-1.34812	0.000869842	0.259728
WBGene00007836	175012	C31C9.2	-1.3481	0.0030451	0.259733
WBGene00011990	188850	T24D5.2	-1.34791	0.00364008	0.259783
WBGene00002054	173973	ifb-2	-1.34772	1.21739e-06	0.259833
WBGene00019899	187622	R05G6.5	-1.34634	0.00621002	0.26019
WBGene00011719	188431	T11G6.4	-1.34597	0.00138982	0.260288
WBGene00002262	174798	ldh-1	-1.34593	0.00712534	0.260297
WBGene00006971	175954	zak-1	-1.34568	0.0215652	0.260364
WBGene00019114	186624	nhr-194	-1.34559	0.0282043	0.260386
WBGene00000054	191602	acr-15	-1.34539	3.68851e-05	0.260439
WBGene00008284	183761	C53D6.7	-1.34533	2.29274e-05	0.260454
WBGene00001671	191659	gpa-9	-1.34497	0.00192024	0.260547
WBGene00000214	180251	asp-1	-1.34407	0.00449512	0.260783
WBGene00006642	192066	tsp-16	-1.344	0.0155883	0.2608
WBGene00019935	180863	R07E4.1	-1.344	2.9492e-05	0.2608
WBGene00022125	190590	Y71F9B.1	-1.34328	5.36333e-05	0.260989
WBGene00018779	186195	F53H8.3	-1.34309	0.000185244	0.261039
WBGene00013884	3565691	ZC412.3	-1.34235	0.000448909	0.261231
WBGene00013755	190970	fbxa-115	-1.3423	0.0223218	0.261245
WBGene00015263	182040	B0563.6	-1.34202	0.000121104	0.261318
WBGene00003573	182575	ncx-8	-1.3419	0.000514871	0.261348
WBGene00009342	172715	fasn-1	-1.34187	0.000584374	0.261357
WBGene00000170	174467	aqp-2	-1.34157	0.000222123	0.261435
WBGene00015969	182780	glb-6	-1.34145	0.00066975	0.261467
WBGene00018100	173546	math-26	-1.34103	5.99529e-07	0.261576
WBGene00019819	176842	R02D3.1	-1.34083	7.87265e-05	0.261628
WBGene00019867	180550	R04B3.2	-1.3393	0.00179638	0.26203
WBGene00019097	178783	F59B1.2	-1.33911	5.19166e-05	0.262079
WBGene00017151	179048	EGAP9.3	-1.33881	0.0202392	0.262157
WBGene00011381	179570	npr-25	-1.33833	6.60691e-05	0.262284
WBGene00011679	181611	ucr-2.2	-1.33805	0.00506713	0.262358
WBGene00021059	180852	atat-2	-1.33796	3.88693e-06	0.26238
WBGene00013079	180211	ttr-26	-1.33774	0.0161575	0.262437
WBGene00019411	187030	K05F1.10	-1.33682	0.0322089	0.262678
WBGene00022325	3565750	fbxa-5	-1.33582	0.00752426	0.262942
WBGene00019655	179059	K11G9.5	-1.33558	4.03172e-06	0.263006
WBGene00007927	175449	C34C12.8	-1.3355	0.00111458	0.263027
WBGene00012216	173125	W02D9.10	-1.33544	0.0124157	0.263041
WBGene00219771		linc-24	-1.33513	0.0125873	0.263125
WBGene00000674	185112	col-99	-1.33503	0.0288975	0.263149
WBGene00011181	187757	R09H10.3	-1.33487	1.34096e-05	0.263193
WBGene00044776	4363093	T02B11.8	-1.33467	0.00555877	0.263245
WBGene00001681	181424	gpc-1	-1.33426	1.23548e-05	0.263353
WBGene00002065	174367	iff-2	-1.33404	3.41484e-05	0.263412
WBGene00018738	180526	swip-10	-1.33374	9.42807e-05	0.263489
WBGene00012722	175047	Y39G8B.1	-1.33278	0.000142245	0.263743
WBGene00013866	181215	cbs-1	-1.33244	0.0035479	0.263833
WBGene00006410	180690	nck-1	-1.33211	0.00182702	0.26392
WBGene00010940	3565205	M163.8	-1.33098	0.0200132	0.264217
WBGene00017965	179015	F31F7.2	-1.33087	0.000287947	0.264246
WBGene00255600	25502981	F54H5.14	-1.3303	0.0150303	0.264398
WBGene00016155	182954	C27A12.4	-1.32984	0.00217231	0.264521
WBGene00015632	172203	C09D4.1	-1.3296	0.00114693	0.264583
WBGene00000114	174800	alh-8	-1.32946	4.94088e-05	0.26462
WBGene00020631	188657	T20F7.3	-1.32848	0.00489226	0.264879
WBGene00016655	172071	acbp-1	-1.32781	0.0209914	0.265056
WBGene00011977	174444	T24B8.3	-1.32777	4.18736e-05	0.265068
WBGene00003563	180448	ncs-1	-1.32709	0.0114191	0.265249
WBGene00006782	178897	unc-46	-1.3265	0.00826601	0.265405
WBGene00022770	180627	acp-1	-1.32606	4.61368e-05	0.265521
WBGene00020048	187855	lgc-12	-1.32585	0.00209713	0.265577
WBGene00044544	3896849	F26F12.8	-1.32478	0.000149138	0.265861
WBGene00008924	181399	F17E5.2	-1.3247	0.0495794	0.265883
WBGene00011971	172529	lron-9	-1.32452	2.52239e-05	0.265932
WBGene00000164	186194	apm-3	-1.32357	0.0119028	0.266184
WBGene00010943	174495	M176.4	-1.32316	0.000204698	0.266293
WBGene00012529	179456	Y32F6A.4	-1.32288	0.00474644	0.266368
WBGene00020358	173552	math-39	-1.32286	0.0105795	0.266372
WBGene00008369	3565729	D1053.4	-1.32238	0.036978	0.266501
WBGene00003015	174830	lin-29	-1.3221	0.00231749	0.266574
WBGene00045255	6418682	nhr-146	-1.32139	0.0028249	0.266766
WBGene00016671	177032	C45G7.4	-1.32133	0.00558804	0.266779
WBGene00007668	181597	C18B12.6	-1.32078	0.0240659	0.266927
WBGene00020222	188084	fut-6	-1.32071	0.0089305	0.266945
WBGene00002138	172005	inx-16	-1.32005	0.000305685	0.267122
WBGene00044006	3565573	H32K21.1	-1.31986	0.000231047	0.267173
WBGene00000789	179818	cpz-2	-1.3193	0.000408893	0.267323
WBGene00011924	188731	T22C8.3	-1.3183	0.0154032	0.267589
WBGene00017100	183999	E02H9.2	-1.3181	0.0124685	0.267643
WBGene00005641	191958	sro-1	-1.31715	0.000477557	0.267897
WBGene00007945	3565284	C34F6.11	-1.31674	0.00333176	0.268007
WBGene00021527	189836	aakg-3	-1.31647	1.20797e-05	0.268079
WBGene00000515	188971	ckc-1	-1.31503	0.00057664	0.268466
WBGene00012420	178455	Y7A9D.1	-1.31497	0.00029993	0.268482
WBGene00013841		fbxa-33	-1.31476	0.00146253	0.268538
WBGene00008335	183835	C55A6.6	-1.31474	0.0146183	0.268545
WBGene00020086	187897	npr-24	-1.31462	5.13532e-05	0.268575
WBGene00013644		Y105C5A.25	-1.3146	0.00279683	0.268582
WBGene00017039	183575	trk-1	-1.31436	1.90487e-05	0.268646
WBGene00013042	176674	cccp-1	-1.31404	0.00227157	0.268731
WBGene00011374	259608	T02D1.8	-1.31381	0.000192829	0.268793
WBGene00006915	174743	vha-6	-1.31301	2.28225e-06	0.269009
WBGene00008626	3565694	F09E8.8	-1.31284	0.0081581	0.269054
WBGene00021532	175866	Y42G9A.2	-1.31211	0.000796584	0.269252
WBGene00007517	182513	gpx-3	-1.31201	0.00032862	0.269277
WBGene00185092	13198725	K08D8.7	-1.31177	0.00581541	0.269344
WBGene00195146	13187194	F54D5.17	-1.31108	0.0195503	0.269528
WBGene00003956	176086	pcp-1	-1.31064	0.00330775	0.269648
WBGene00000302	179838	cav-2	-1.31056	0.000598939	0.269669
WBGene00000618	181610	col-41	-1.31016	0.000120418	0.269777
WBGene00015216	182010	valv-1	-1.3098	0.00110166	0.269874
WBGene00014095	178130	gdh-1	-1.30944	1.6756e-05	0.269972
WBGene00020865	179285	T27E4.7	-1.30924	0.000754656	0.270024
WBGene00015391	181108	sdha-1	-1.30893	0.0127233	0.27011
WBGene00001478	176491	fmo-3	-1.30819	0.00111675	0.270309
WBGene00002139	172006	inx-17	-1.30723	0.00232268	0.270569
WBGene00006919	172216	vha-10	-1.30723	9.64973e-05	0.27057
WBGene00019859	187559	R03H10.7	-1.30701	0.0194345	0.270629
WBGene00011564	181413	ugt-50	-1.30583	0.0142298	0.270948
WBGene00016677	175684	C45G9.6	-1.30501	0.00142246	0.27117
WBGene00007531	182526	C11H1.7	-1.30405	0.000129658	0.27143
WBGene00006524	181556	tap-1	-1.3026	0.000163039	0.271824
WBGene00008435	174282	glna-2	-1.30207	0.0111745	0.271968
WBGene00016920	183790	C54E4.5	-1.30189	0.0142335	0.272017
WBGene00006580	178338	tlp-1	-1.30177	0.0219471	0.27205
WBGene00021066	179009	W06H8.2	-1.30171	0.00033047	0.272065
WBGene00020662	178615	T21H3.1	-1.30089	3.73842e-05	0.272289
WBGene00019272	180474	H42K12.3	-1.30052	0.00216261	0.272389
WBGene00008199	178519	C49C3.9	-1.29998	0.0277546	0.272536
WBGene00001458	176803	flp-15	-1.29893	0.00215784	0.272823
WBGene00010592	187046	K06A4.2	-1.29886	0.0068919	0.272843
WBGene00016914	259713	C54D1.7	-1.29866	0.00320192	0.272897
WBGene00022592	172339	klu-2	-1.29855	0.00133267	0.272926
WBGene00009068	184878	F23A7.3	-1.29829	0.000374312	0.272997
WBGene00018714	180559	F52H2.1	-1.29825	0.020415	0.27301
WBGene00001602	180875	gln-1	-1.2981	0.000975822	0.273051
WBGene00002137	172004	inx-15	-1.29753	8.89916e-05	0.273205
WBGene00003566	180318	ncx-1	-1.29728	0.000155819	0.273275
WBGene00010086	178384	F55B11.4	-1.29703	0.000725089	0.273342
WBGene00003567	178918	ncx-2	-1.29661	0.0243812	0.273457
WBGene00018195	173674	btb-16	-1.29431	0.002348	0.274087
WBGene00009796	185875	F46G10.1	-1.29332	9.21336e-05	0.274357
WBGene00003694	177248	nhr-104	-1.29318	0.00437119	0.274396
WBGene00014046	191384	clec-60	-1.29307	0.000554238	0.274426
WBGene00013836	191056	fbxa-29	-1.29262	0.00104207	0.27455
WBGene00043049	3564911	F32H2.11	-1.29219	2.29518e-06	0.274669
WBGene00002060	180393	ife-2	-1.29206	0.00266094	0.274705
WBGene00195073	13184261	F02E11.7	-1.29178	0.00606501	0.27478
WBGene00020460	188451	nhr-273	-1.29178	0.000235948	0.274781
WBGene00018074	185333	F35H12.1	-1.2916	2.76533e-05	0.274831
WBGene00000179	191343	aqp-11	-1.29133	9.14987e-06	0.274905
WBGene00016463	3565137	C35E7.11	-1.29128	0.0063298	0.27492
WBGene00044630	3565831	bus-17	-1.29048	9.72894e-06	0.275139
WBGene00014999	180537	AH9.3	-1.28987	0.0417806	0.275308
WBGene00021909	175199	Y55B1BL.1	-1.28945	0.000378324	0.275423
WBGene00004809	180081	skr-3	-1.28936	8.91015e-05	0.275447
WBGene00007630	175529	har-1	-1.28926	6.9707e-05	0.275473
WBGene00044663	4363031	F26G1.10	-1.28849	0.000291268	0.275688
WBGene00000431	172640	ceh-6	-1.2879	0.00056161	0.275851
WBGene00010303	175441	cri-3	-1.2877	2.12321e-05	0.275903
WBGene00011932	179884	sptl-3	-1.28769	4.14576e-05	0.275907
WBGene00012970	176534	Y48A6B.9	-1.28753	0.00168152	0.275953
WBGene00013643	190882	Y105C5A.24	-1.28738	9.77056e-05	0.275993
WBGene00018035	180811	sek-4	-1.2866	0.000385915	0.276209
WBGene00004358	178927	rhr-1	-1.28648	0.0121629	0.276242
WBGene00020369	178844	T08H10.1	-1.2861	0.0249439	0.276348
WBGene00018144	177145	F37C4.4	-1.2853	9.12299e-05	0.276568
WBGene00013806	191005	Y116A8C.29	-1.2848	0.0110859	0.276706
WBGene00019589	173584	K09F6.6	-1.28461	6.98161e-05	0.27676
WBGene00012608	174942	Y38F1A.6	-1.28452	7.88198e-05	0.276782
WBGene00006438	177736	nrfl-1	-1.28452	9.80555e-07	0.276784
WBGene00016132	182931	C26B9.2	-1.28451	0.00191389	0.276786
WBGene00016264	183055	C30F12.5	-1.28394	0.00120161	0.276944
WBGene00012158	181374	ucr-2.1	-1.28353	0.00853784	0.277056
WBGene00009058	179460	F22E12.1	-1.28285	1.37081e-06	0.277246
WBGene00008352	183881	fbxa-6	-1.28241	0.00432742	0.277368
WBGene00003706	180129	nhr-116	-1.28241	5.71359e-06	0.277369
WBGene00014141	181171	ZK899.2	-1.28191	0.000206177	0.277508
WBGene00019805	178991	R01B10.3	-1.28158	0.0109599	0.277597
WBGene00020510	188507	T14G11.1	-1.28099	0.00626155	0.277762
WBGene00013083	180202	Y51A2D.18	-1.28004	0.000281005	0.278025
WBGene00006531	184569	tba-5	-1.27974	8.19531e-05	0.27811
WBGene00020216	180422	trap-2	-1.27962	0.00503347	0.278142
WBGene00020457	175258	fbxa-67	-1.27947	7.87329e-05	0.278185
WBGene00007946	179464	ugt-33	-1.27858	6.41205e-05	0.278434
WBGene00206354	13186714	F27E5.9	-1.27813	0.000458123	0.278559
WBGene00020847	180650	cgr-1	-1.27806	0.00292599	0.278577
WBGene00008954	184677	F19C6.5	-1.27801	0.000178741	0.278593
WBGene00019779	181079	M60.2	-1.27797	1.33539e-05	0.278602
WBGene00013176	175161	Y53F4B.39	-1.2778	0.0022112	0.278648
WBGene00008656	184307	lron-5	-1.27717	0.0225804	0.278826
WBGene00007557	182581	C14A4.6	-1.27704	0.000539117	0.278861
WBGene00011119	259500	R07E5.13	-1.27643	0.00015404	0.279031
WBGene00011002	187567	nhr-205	-1.27614	1.93871e-05	0.279112
WBGene00013852	259478	hhat-1	-1.2761	0.000621242	0.279123
WBGene00010759	175107	cysl-2	-1.27491	0.000433481	0.279456
WBGene00017434	184436	F13H8.1	-1.27479	0.0191346	0.279489
WBGene00019994	187783	cdh-1	-1.27459	0.00319691	0.279546
WBGene00043985	181355	C44C10.11	-1.27418	0.00907646	0.27966
WBGene00016631	183431	C44B7.11	-1.27386	0.000252838	0.27975
WBGene00012758	176606	Y41C4A.12	-1.27338	0.0172816	0.279885
WBGene00010749	187270	K10D11.5	-1.2731	0.00159514	0.279964
WBGene00009686	177862	ent-7	-1.27269	0.00016005	0.280079
WBGene00023491	259720	tsp-21	-1.27203	0.00108195	0.280263
WBGene00012317	173014	ztf-6	-1.27202	0.0246239	0.280265
WBGene00015138	180403	B0310.2	-1.27174	0.037221	0.280344
WBGene00016364	183178	nhr-161	-1.27167	0.013726	0.280362
WBGene00017048	183943	D2021.4	-1.27154	0.00733826	0.280399
WBGene00001707	190048	grh-1	-1.27153	0.0133945	0.280403
WBGene00004010	176543	pha-1	-1.2713	0.0487157	0.280468
WBGene00020846	180649	T27A10.6	-1.2711	0.000982703	0.280524
WBGene00003165	188259	mec-1	-1.27103	0.00524028	0.280542
WBGene00012664	180264	Y39B6A.1	-1.27083	0.0320748	0.280599
WBGene00008956	181398	nekl-3	-1.27074	0.00254445	0.280623
WBGene00011362	179915	T02B5.1	-1.27068	0.00153874	0.280642
WBGene00003722	187822	nhr-132	-1.27027	8.23801e-06	0.280756
WBGene00011439	188064	T04F3.4	-1.2699	0.00676537	0.28086
WBGene00008730	177935	F13B12.2	-1.26971	0.00101446	0.280912
WBGene00219271	13183744	F36H5.14	-1.26915	0.00169877	0.28107
WBGene00015408	182183	C03H5.6	-1.26895	0.0388693	0.281126
WBGene00001945	181057	his-71	-1.26873	0.00910431	0.28119
WBGene00007955	181343	C35C5.3	-1.26803	6.22534e-06	0.281386
WBGene00012782	177911	Y43C5A.2	-1.26782	0.000482045	0.281446
WBGene00008022	183331	lgc-41	-1.26707	5.7606e-05	0.281657
WBGene00021879	177065	clec-83	-1.26633	2.5335e-05	0.281863
WBGene00011020	178371	R05A10.3	-1.26614	0.000237857	0.281917
WBGene00004950	185534	sox-3	-1.26561	0.00223257	0.282066
WBGene00015823	180681	C16B8.3	-1.26554	0.00157107	0.282088
WBGene00004999	181032	spp-14	-1.26523	0.000132854	0.282173
WBGene00004036	181274	plc-1	-1.26518	0.000474116	0.282189
WBGene00019650	260212	K11D12.11	-1.26512	0.00578915	0.282206
WBGene00006308	180619	sul-1	-1.26494	0.000152076	0.282256
WBGene00008749	181268	F13E6.5	-1.26467	3.10754e-05	0.282333
WBGene00044402	3565083	Y82E9BL.18	-1.26436	0.0166205	0.28242
WBGene00006584	181329	tni-1	-1.26419	0.020856	0.282468
WBGene00009135	179826	F25H9.2	-1.26358	0.0186256	0.28264
WBGene00011771	181422	T14G8.3	-1.26253	0.0119171	0.282938
WBGene00043983	3565451	C39D10.11	-1.26242	0.00125705	0.28297
WBGene00017420	181083	F13B9.2	-1.26242	1.68442e-06	0.28297
WBGene00007253	182091	C01H6.3	-1.26216	0.000967805	0.283043
WBGene00007375	174485	C06C3.4	-1.26214	0.0120558	0.283046
WBGene00011064	172466	adsl-1	-1.2608	4.05899e-05	0.283427
WBGene00006912	177018	vha-3	-1.26053	0.0141718	0.283504
WBGene00022028	190484	Y65B4A.4	-1.26046	4.91049e-05	0.283525
WBGene00015381	180910	C03B1.13	-1.26006	0.0419335	0.283636
WBGene00220094		T25C12.12	-1.25872	1.98777e-05	0.284016
WBGene00006667	192074	twk-12	-1.25857	0.000283396	0.284059
WBGene00010315	186597	F59B2.13	-1.25814	0.00294902	0.284182
WBGene00018346	177501	F42C5.4	-1.25766	0.00155654	0.284319
WBGene00015382	182152	C03B1.14	-1.25713	0.000385172	0.284469
WBGene00017779	180427	gtr-1	-1.25654	0.00205539	0.284637
WBGene00016136	180805	C26B9.7	-1.25615	0.000250698	0.284748
WBGene00004225	171609	ptr-11	-1.25601	0.0212278	0.284787
WBGene00012258	181299	W04G3.5	-1.25565	0.000204947	0.284892
WBGene00020557	172232	T19B4.3	-1.25542	3.29802e-05	0.284955
WBGene00007693	182819	C23H4.4	-1.25496	0.00316077	0.285088
WBGene00019320	186891	K02E10.6	-1.25439	2.47902e-05	0.285249
WBGene00011546	173140	T06G6.4	-1.25424	0.000683049	0.285293
WBGene00020799	174062	T25D10.1	-1.25418	0.00166733	0.285311
WBGene00020330	180905	T07H6.1	-1.25277	0.000303607	0.285713
WBGene00019492	181064	K07E3.4	-1.25276	1.48982e-06	0.285714
WBGene00044134	3564955	D1025.10	-1.25224	1.28922e-05	0.285865
WBGene00044435	3565842	Y20F4.8	-1.25215	0.00228048	0.28589
WBGene00015344	3565008	nra-4	-1.25088	0.00198139	0.286253
WBGene00022248	177410	Y73B6BL.27	-1.25086	0.0319724	0.286259
WBGene00018060	178763	arrd-18	-1.25073	0.0001254	0.286295
WBGene00022613	180773	sek-3	-1.25029	0.000139863	0.286422
WBGene00009595	176402	F40F12.7	-1.24999	0.0133309	0.286509
WBGene00016599	180782	C42D8.1	-1.24846	0.00474014	0.286947
WBGene00021983	190386	npr-5	-1.24794	0.0017093	0.287095
WBGene00020125	180973	R173.3	-1.2478	0.00378409	0.287136
WBGene00015965	178940	ugt-48	-1.2477	0.00455522	0.287166
WBGene00011957	3565839	T23F11.6	-1.24769	6.55631e-05	0.287168
WBGene00012085	174820	T27D12.1	-1.24768	0.00276551	0.287171
WBGene00007937	3565303	C34E11.4	-1.24746	0.0239565	0.287232
WBGene00001385	176283	far-1	-1.24737	0.00011433	0.287259
WBGene00002255	180615	lbp-3	-1.24711	0.00282288	0.287335
WBGene00002975	191600	lev-8	-1.247	0.00571972	0.287367
WBGene00018538	180665	F47B7.7	-1.24675	0.00104858	0.287437
WBGene00015403	173430	clec-10	-1.24574	0.0185566	0.287729
WBGene00006692	180163	twk-42	-1.24531	0.00219656	0.287852
WBGene00045387	6418598	K09H9.8	-1.24528	0.00100411	0.287861
WBGene00018039	185276	F35D2.1	-1.24525	0.0332513	0.28787
WBGene00018145	177146	F37C4.5	-1.24516	0.00644015	0.287894
WBGene00019759	180768	M03F4.6	-1.24452	0.0259625	0.288078
WBGene00009354	185220	F33A8.6	-1.24444	0.0174601	0.288101
WBGene00005655	187292	srr-4	-1.24389	0.000107344	0.288259
WBGene00017466	178902	F14F9.3	-1.24363	0.00011585	0.288337
WBGene00011571	179384	ttr-46	-1.24311	2.35147e-05	0.288486
WBGene00014065	259463	ZK673.11	-1.24285	0.00097047	0.288561
WBGene00009902	174339	drd-1	-1.24205	0.00649007	0.288791
WBGene00045410		E01G4.7	-1.24201	6.55984e-05	0.288802
WBGene00021319	189585	Y34B4A.2	-1.24195	0.00106085	0.28882
WBGene00020156	187981	T02B11.4	-1.2419	0.000122483	0.288835
WBGene00015336	176203	C02D5.2	-1.24181	0.00187869	0.288861
WBGene00077594		nhr-151	-1.2418	0.0107279	0.288864
WBGene00013455	178379	ssu-2	-1.24161	0.00107317	0.288918
WBGene00003888	187684	osm-8	-1.24063	0.00175896	0.289202
WBGene00019490	181068	K07E3.1	-1.23962	3.63879e-07	0.289494
WBGene00017536	178999	F17A9.4	-1.23893	0.0022226	0.289695
WBGene00019208	186750	lips-14	-1.2389	0.00049215	0.289703
WBGene00017184	180418	ncam-1	-1.23866	0.000617848	0.289771
WBGene00009259	181340	hpo-34	-1.23857	2.57374e-06	0.289797
WBGene00017732	184891	F23C8.3	-1.23835	0.000115511	0.289862
WBGene00008142	183552	C47E8.3	-1.23786	0.000201036	0.290004
WBGene00008622	181690	F09C8.2	-1.2375	0.000199395	0.290108
WBGene00017880	185038	F28A12.3	-1.23618	0.000571279	0.290491
WBGene00010630	187090	ttll-15	-1.2361	0.00633936	0.290516
WBGene00019488	259430	K07D4.9	-1.23601	7.29813e-05	0.290542
WBGene00009952	176756	acaa-2	-1.23587	0.000537348	0.290582
WBGene00015793	180607	C15C7.7	-1.23532	1.28316e-05	0.290742
WBGene00018025	185247	F35A5.2	-1.2353	0.00322008	0.290747
WBGene00000406	181472	cdk-4	-1.23529	0.00838014	0.290752
WBGene00015608	173547	math-3	-1.23517	0.000412588	0.290785
WBGene00003168	181728	mec-4	-1.23487	0.00231827	0.290874
WBGene00017719	178692	ldp-1	-1.23452	0.000779268	0.290975
WBGene00022073	177088	Y67D8C.9	-1.23432	0.00357609	0.291032
WBGene00016657	181023	C44E12.1	-1.23411	3.83046e-05	0.291092
WBGene00013963	179357	sulp-8	-1.23406	0.0161211	0.291107
WBGene00012857	189903	pbo-5	-1.23403	0.00160043	0.291116
WBGene00018342	175874	F42A10.6	-1.23388	0.000533331	0.291162
WBGene00001617	180955	glr-6	-1.23256	0.00982841	0.291544
WBGene00012960	173090	Y47H10A.4	-1.23175	9.12293e-05	0.291782
WBGene00011217	187778	R10E11.5	-1.23144	0.00043818	0.291872
WBGene00004202	173287	pry-1	-1.2314	0.0362124	0.291884
WBGene00002044	180743	hyl-2	-1.23001	1.67027e-05	0.29229
WBGene00009383	185258	F35B12.3	-1.22999	0.0282768	0.292296
WBGene00012592	174896	Y38E10A.14	-1.22991	8.54642e-06	0.292318
WBGene00016438	181152	C35B8.3	-1.22974	0.000124293	0.292368
WBGene00018115	185390	F36H9.7	-1.22912	9.54691e-05	0.292549
WBGene00011801	179774	T16G1.7	-1.22896	0.000172482	0.292596
WBGene00020022	174012	R12C12.1	-1.22867	1.29552e-05	0.292683
WBGene00004898	179692	snb-2	-1.22796	0.00153817	0.29289
WBGene00015483	182258	C05D11.5	-1.22783	0.00180573	0.292927
WBGene00011974	188837	xbx-5	-1.22768	0.0161811	0.292971
WBGene00002173	177546	itr-1	-1.22763	2.50853e-06	0.292987
WBGene00003655	180230	nhr-65	-1.22762	0.0147515	0.292989
WBGene00003003	181337	lin-14	-1.22747	3.48638e-06	0.293034
WBGene00007422	179406	ugt-17	-1.22729	0.0114798	0.293085
WBGene00019250	180790	H28G03.2	-1.22711	1.60388e-05	0.293139
WBGene00206536		C14A6.16	-1.2267	0.000477834	0.293258
WBGene00219838		C28H8.14	-1.22647	0.000222613	0.293327
WBGene00022647	181777	slc-17.1	-1.22613	8.98983e-06	0.293427
WBGene00015167	181980	B0403.3	-1.22613	0.0177373	0.293427
WBGene00001501	171934	ftn-2	-1.22562	6.42744e-05	0.293574
WBGene00016429	183227	C35A11.2	-1.22558	0.00207466	0.293588
WBGene00003169	181678	mec-5	-1.22534	0.00411007	0.293657
WBGene00013009	190029	fbxc-23	-1.22525	0.00222274	0.293685
WBGene00009628	181574	tatn-1	-1.22488	0.00217823	0.293793
WBGene00003019	177361	lin-33	-1.22433	0.0114942	0.293954
WBGene00012538	178360	Y37A1B.5	-1.22417	0.0129388	0.294001
WBGene00003407	180409	mrp-1	-1.22409	0.000313333	0.294024
WBGene00006818	176157	unc-86	-1.22386	0.0398454	0.294092
WBGene00002058	180430	ifd-2	-1.22366	0.00064698	0.294152
WBGene00007408	182360	C07B5.3	-1.22345	0.000321402	0.294215
WBGene00009430	179866	F35E12.6	-1.22339	3.00371e-05	0.294232
WBGene00013955	191275	kri-1	-1.22338	0.0146113	0.294234
WBGene00008522	3565387	F02D8.5	-1.22333	0.00217763	0.29425
WBGene00022615	180776	ZC449.5	-1.22325	0.000473201	0.294272
WBGene00000853	176520	cut-6	-1.22309	0.000140071	0.294319
WBGene00002051	181699	ifa-3	-1.22272	0.000143494	0.29443
WBGene00013541	176643	Y75B8A.4	-1.22246	0.000417795	0.294506
WBGene00008221	353455	nhr-168	-1.22155	0.000108267	0.294773
WBGene00020446	177509	T12B3.3	-1.22131	0.000472607	0.294844
WBGene00008506	177906	tkt-1	-1.2206	0.000195838	0.295054
WBGene00000884	181136	cyn-8	-1.22056	0.000466021	0.295066
WBGene00018604	181007	uggt-1	-1.22054	0.0364388	0.29507
WBGene00043050	259448	oig-4	-1.21992	3.63936e-05	0.295255
WBGene00016379	183188	C33H5.13	-1.21972	0.0215825	0.295314
WBGene00017350	174167	F10E7.9	-1.21935	6.79776e-05	0.295422
WBGene00016368	183182	nhr-163	-1.21932	0.000286354	0.295431
WBGene00011522	174709	srap-1	-1.21824	0.000152855	0.295749
WBGene00006920	177017	vha-11	-1.21815	3.4807e-05	0.295777
WBGene00001821	180727	ham-2	-1.21806	0.000173473	0.295803
WBGene00000511	181904	ckb-1	-1.21788	0.00197538	0.295858
WBGene00001644	172447	gly-19	-1.21744	0.000136999	0.295986
WBGene00010969	181476	R01E6.5	-1.21741	5.71687e-05	0.295996
WBGene00006875	188736	vab-9	-1.21714	0.00494961	0.296076
WBGene00001078	191628	dpy-19	-1.21705	0.00012552	0.296102
WBGene00009715	185762	F44G4.6	-1.21692	0.00922079	0.296141
WBGene00000512	175565	ckb-2	-1.21689	0.000325218	0.296149
WBGene00016067	182855	C24H10.1	-1.21664	0.000603738	0.296223
WBGene00002135	171943	inx-13	-1.21659	5.86323e-05	0.296239
WBGene00020191	171967	clec-53	-1.21648	5.6724e-05	0.296272
WBGene00016841	183676	magu-3	-1.2161	0.000769578	0.296384
WBGene00007725	180272	C25F9.5	-1.2158	0.00127772	0.296472
WBGene00017306	184262	F09F9.1	-1.21568	0.000586459	0.296509
WBGene00019647	178891	K11D12.7	-1.21525	4.78768e-05	0.296635
WBGene00007932	183204	zip-5	-1.21443	8.10202e-05	0.296878
WBGene00007560	174637	C14A4.9	-1.2139	0.0429671	0.297036
WBGene00006696	180252	twk-46	-1.21355	0.0279729	0.297141
WBGene00003637	178933	nhr-47	-1.21343	0.00931625	0.297176
WBGene00006921	180692	vha-12	-1.21318	0.000587369	0.297251
WBGene00003739	180661	nlp-1	-1.21273	0.00653429	0.297384
WBGene00015767	178951	hex-2	-1.21255	1.10862e-05	0.297438
WBGene00000761	172190	coq-1	-1.21243	0.0092722	0.297473
WBGene00001685	180601	gpd-3	-1.21206	7.86967e-06	0.297585
WBGene00017176	184090	nmur-3	-1.21182	0.0224287	0.297655
WBGene00017127	174184	E04F6.8	-1.21126	0.00917795	0.297823
WBGene00008407	183945	D2023.3	-1.21015	0.000195252	0.298153
WBGene00008200	178518	C49C3.10	-1.20998	2.7407e-05	0.298204
WBGene00008543	172490	F07A5.4	-1.20994	0.000428858	0.298216
WBGene00077553	6418574	C26C6.10	-1.20978	0.00767558	0.298264
WBGene00017948	185152	mth-1	-1.20968	0.00525507	0.298292
WBGene00022722	176228	ZK370.8	-1.20965	0.000120012	0.298301
WBGene00015777	181054	sfxn-2	-1.20934	0.0034248	0.298395
WBGene00016916	183777	C54D2.2	-1.20875	0.00186752	0.298572
WBGene00016247	183042	C30B5.6	-1.20818	0.00831879	0.298739
WBGene00017867	178770	slc-28.1	-1.20816	0.0228186	0.298745
WBGene00021776	190169	Y51H7BR.4	-1.20804	5.96301e-05	0.298782
WBGene00044795	4363090	C06H5.8	-1.20788	0.00442089	0.29883
WBGene00001690	181300	grd-1	-1.20782	0.0364678	0.298847
WBGene00010848	3565135	M04B2.6	-1.20728	0.00016688	0.299011
WBGene00010383	3565829	mpst-3	-1.20661	0.000926942	0.29921
WBGene00020581	174097	T19D12.6	-1.20645	2.22025e-06	0.299258
WBGene00000845	176104	cup-4	-1.20625	0.000428376	0.299316
WBGene00007904	181517	C33G3.4	-1.20573	6.96072e-05	0.299474
WBGene00003394	180904	mom-1	-1.2056	1.49809e-05	0.299511
WBGene00006749	181443	unc-9	-1.2056	0.000949484	0.299512
WBGene00004989	188266	spp-4	-1.20507	0.000126897	0.29967
WBGene00010341	186637	glo-3	-1.20455	0.00680487	0.299827
WBGene00022353	3565666	Y82E9BR.21	-1.20419	0.000392128	0.299934
WBGene00003652	172836	nhr-62	-1.2039	0.000256852	0.30002
WBGene00000047	181246	acr-8	-1.20381	0.00101427	0.300048
WBGene00006887	181153	vav-1	-1.2031	4.68741e-05	0.300261
WBGene00004831	181332	slo-2	-1.20304	5.90651e-06	0.30028
WBGene00014153	174826	vab-23	-1.20272	0.0121208	0.300375
WBGene00010204	179645	F57F5.1	-1.2021	0.0177142	0.300563
WBGene00017813	184956	F26A10.1	-1.20159	0.0268647	0.300717
WBGene00014137	191451	clec-187	-1.20136	0.000451836	0.300785
WBGene00001547	180365	gcy-22	-1.20108	3.3264e-06	0.30087
WBGene00007353	182279	C06A1.2	-1.20069	0.00203821	0.300987
WBGene00013450	190505	oac-56	-1.19993	0.000943295	0.301216
WBGene00004140	177915	ebax-1	-1.19988	0.00246214	0.301231
WBGene00010221	181381	F57G12.1	-1.19931	0.0276087	0.301402
WBGene00001552	179887	gcy-32	-1.19897	0.00133915	0.301503
WBGene00015085	175806	B0244.10	-1.19881	0.000439074	0.301553
WBGene00001934	177522	his-60	-1.19869	0.000301392	0.301589
WBGene00000442	177590	ceh-19	-1.19828	0.00552962	0.301712
WBGene00011078	187647	R07B1.6	-1.19823	0.0118075	0.301729
WBGene00012007	177968	T25B9.1	-1.1982	0.0215544	0.301737
WBGene00010700	181650	nipi-3	-1.19683	0.000125576	0.30215
WBGene00020658	180830	T21F4.1	-1.19663	0.00793267	0.302211
WBGene00000075	181041	adm-4	-1.19631	0.00141728	0.302306
WBGene00001935	177521	his-61	-1.19599	0.00342853	0.302403
WBGene00020836	173443	lgc-34	-1.19519	0.0198315	0.302646
WBGene00002174	171846	itx-1	-1.19457	0.00326341	0.302835
WBGene00020568	180676	T19D2.3	-1.1941	5.04637e-05	0.302976
WBGene00011073	259723	R07A4.2	-1.19389	0.000494106	0.303039
WBGene00006747	181608	unc-7	-1.19389	0.00508314	0.303042
WBGene00006530	174680	tba-4	-1.19381	0.0142112	0.303063
WBGene00009326	185203	F32D8.1	-1.19358	0.000705325	0.303133
WBGene00008572	181333	F08B12.4	-1.19344	0.0135463	0.303175
WBGene00006513	189724	rimb-1	-1.19282	0.000336804	0.303365
WBGene00010116	181493	F55F3.2	-1.19271	0.0186608	0.303398
WBGene00015966	178941	C18C4.5	-1.19243	0.00139139	0.303481
WBGene00002023	180872	hsp-25	-1.19182	3.76852e-06	0.303667
WBGene00007257	182094	C01H6.8	-1.19159	0.000552957	0.303739
WBGene00006978	192086	zig-1	-1.19132	0.0125603	0.303819
WBGene00005003	185015	spp-18	-1.19119	9.74536e-05	0.303858
WBGene00003675	191732	nhr-85	-1.19116	0.0010999	0.303868
WBGene00021647	171925	Y47G6A.22	-1.1911	8.33749e-06	0.303887
WBGene00017734	171800	F23C8.5	-1.19007	3.16351e-05	0.304201
WBGene00003369	181776	mlc-1	-1.19001	5.03011e-05	0.304217
WBGene00009742	259446	F45H10.5	-1.18982	0.0402707	0.304277
WBGene00017023	174215	D1022.4	-1.18913	0.0102568	0.304486
WBGene00044410	3896745	F48E8.8	-1.18873	0.00159066	0.304606
WBGene00016572	183395	C41H7.2	-1.18838	3.11797e-05	0.304714
WBGene00020616	188646	T20D4.10	-1.18747	9.15709e-05	0.304991
WBGene00017163	175822	dnpp-1	-1.1872	3.11212e-06	0.305074
WBGene00044667	4363029	ZK622.5	-1.18701	0.00170235	0.305132
WBGene00017687	180927	ets-4	-1.18662	1.84175e-05	0.305251
WBGene00008905	173182	F17B5.1	-1.18637	2.9567e-05	0.305327
WBGene00019617	180915	K10C2.1	-1.18557	0.0105163	0.305572
WBGene00017447	180965	F14B8.5	-1.18554	1.8095e-05	0.305582
WBGene00012201	174746	W02B12.1	-1.18537	3.86322e-05	0.305634
WBGene00012163	259601	VZK822L.2	-1.18463	0.0199401	0.30586
WBGene00010269	174937	F58G1.7	-1.18437	0.00156179	0.305939
WBGene00020507	180534	vha-15	-1.18355	0.0166188	0.30619
WBGene00016555	173562	math-20	-1.18318	0.000106413	0.306304
WBGene00003846	183219	odd-2	-1.18308	0.00162584	0.306334
WBGene00006672	181139	twk-18	-1.18279	0.015564	0.306424
WBGene00017716	180868	F22F4.1	-1.18188	0.00611416	0.306702
WBGene00015284	177428	C01B10.10	-1.18158	0.000188798	0.306795
WBGene00013853	259343	ZC116.1	-1.18149	0.000195688	0.306822
WBGene00019188	180495	H11E01.3	-1.18129	0.00191223	0.306882
WBGene00010725	181652	erv-46	-1.18099	0.000203368	0.306973
WBGene00022201	180573	Y71H10B.1	-1.18093	1.46094e-05	0.306992
WBGene00020920	180835	set-20	-1.18092	0.0167239	0.306995
WBGene00012252	189193	W04E12.7	-1.18069	5.15896e-05	0.307068
WBGene00022389	190808	pde-6	-1.18064	0.00392943	0.307081
WBGene00014091	178125	ZK822.4	-1.18023	0.000157883	0.307207
WBGene00020921	180836	W01C8.5	-1.18008	0.000225089	0.307254
WBGene00001169	181044	eef-1A.2	-1.17848	0.00024027	0.307745
WBGene00009526	3565430	clec-169	-1.17806	1.77105e-05	0.307875
WBGene00017599	184685	F19F10.3	-1.17788	0.00275953	0.30793
WBGene00011222	177930	R10H10.3	-1.17775	0.00108197	0.307972
WBGene00004228	177951	ptr-14	-1.17707	0.000673513	0.30818
WBGene00007175	181682	B0395.3	-1.17659	0.00119762	0.308328
WBGene00010605	181531	K06G5.1	-1.17553	4.50456e-06	0.308654
WBGene00021163	189360	nhr-275	-1.17531	5.5334e-05	0.308724
WBGene00018078	266942	F35H12.6	-1.17481	0.000540478	0.308877
WBGene00016998	183882	D1005.4	-1.17481	5.20931e-05	0.308877
WBGene00020329	173531	bath-26	-1.17469	0.00641294	0.308915
WBGene00009842	181336	igeg-2	-1.17441	7.94362e-05	0.309
WBGene00021253	189508	Y22D7AL.15	-1.17362	0.000136181	0.309246
WBGene00015264	182041	B0563.7	-1.17331	0.00133094	0.309341
WBGene00020082	180386	gcp-2.1	-1.17319	4.0524e-05	0.309378
WBGene00007552	182568	C13C12.2	-1.17291	0.000417975	0.309464
WBGene00011473	3565117	T05C12.11	-1.17263	0.0299293	0.309552
WBGene00000908	181263	daf-12	-1.17217	1.89585e-05	0.309695
WBGene00003696	178571	nhr-106	-1.17198	0.000503569	0.309753
WBGene00010646	177953	K08C7.1	-1.171	0.0061754	0.310056
WBGene00009632	181328	ttyh-1	-1.17098	6.41325e-05	0.310062
WBGene00011287	179767	glb-24	-1.17058	0.00305117	0.310186
WBGene00007404	176367	best-5	-1.17029	1.54596e-05	0.310278
WBGene00000557	178636	cnc-3	-1.17027	9.92083e-06	0.310282
[truncated: 11,803 more rows]
