# Supplementary material for: UPRmt scales mitochondrial network expansion with protein synthesis via mitochondrial import in Caenorhabditis elegans
Source: Nat Commun. 2021 Jan 20;12:479. doi: 10.1038/s41467-020-20784-y (PMC7817664; doi:10.1038/s41467-020-20784-y)
Supplement: Supplementary file 12 — Source Data [file 41467_2020_20784_MOESM12_ESM.xlsx]

## Sheet: Figure 1
Figure 1b
Exp 1	Ct	AvgCt			Ct	dCt	ddCt	RQ	Average(RQ)	Std
N2 ges-1	23.1645	23.1264		N2 wtmtDNA	16.633	-6.4934	0	1	1	0
	22.9443				16.6016	-6.52484	0	1
Exp 2	23.2704				16.3663	-6.76012	0	1
N2 ges-1	21.0723	21.0929		N2 wtmtDNA	14.8809	-6.21207	0.281328	0.822833	0.824482	0.00278546
	21.1102				14.8409	-6.25202	0.272824	0.827698
Exp 3	21.0964				14.614	-6.47894	0.281185	0.822915
N2 ges-1	23.7439	23.7351		N2 wt mt DNA	16.9798	-6.7553	-0.261898	1.19906	1.1499	0.124184
	23.8546				16.8976	-6.83748	-0.312641	1.24198
Exp 4	23.6069				16.9626	-6.77257	-0.0124418	1.00866
N2 ges-1	23.2123	23.0748		N2 wt mt DNA	16.33	-6.74474	-0.251339	1.19031	1.07408	0.10259
	23.0802				16.5555	-6.51928	0.00556679	0.996149
Exp 1	22.9317				16.2639	-6.81085	-0.050729	1.03579
et18 ges-1	22.763	22.9248		et18 mt DNA	16.4845	-6.44038	0.0530213	0.963916	1.25241	0.374614
	22.9642				15.6552	-7.26968	-0.74484	1.67579
Exp 2	23.0474				16.0044	-6.92044	-0.160311	1.11753
et18 ges-1	23.2022	23.3557		et18 mt DNA	16.0903	-7.2654	-0.771995	1.70763	1.59519	0.0975181
	23.4686				16.2139	-7.14181	-0.61697	1.53365
Exp 3	23.3965				15.9687	-7.38708	-0.626951	1.5443
et18 ges-1	21.3847	21.4984		et18 mt DNA	13.9721	-7.52632	-1.03292	2.04616	2.2222	0.589646
	21.4434				13.4476	-8.05082	-1.52597	2.87981
Exp 4	21.6673				13.9387	-7.55972	-0.799599	1.74062
et18 ges-1	23.4724	23.4673		et18 mt DNA	16.1507	-7.31665	-0.823245	1.76938	1.55505	0.233438
	23.4383				16.274	-7.19337	-0.668528	1.58945
Exp 1	23.4913				16.3217	-7.14563	-0.38551	1.30632
et18 TOS ges-1	21.4182	21.3491		et18 TOSmtDNA	14.8195	-6.5296	-0.0362013	1.02541	1.13226	0.112137
	21.245				14.6577	-6.69137	-0.16653	1.12236
	21.3841				14.2682	-7.08093	-0.320804	1.24903
Exp 2
et18 TOS ges-1	23.1748	23.0663		et18 TOSmtDNA	16.3377	-6.72866	-0.235259	1.17712	1.14205	0.0376772
	23.083				16.3439	-6.72247	-0.197627	1.14681
	22.9412				16.1658	-6.90053	-0.140408	1.10222
Exp 3
et18; TOS ges-1	23.5584	23.446		et18 TOSmtDNA	16.4169	-7.02915	-0.535749	1.44969	1.07623	0.325291
	23.3929				17.0348	-6.4112	0.113647	0.924248
Exp 4	23.3868				16.9123	-6.53369	0.226429	0.854748
et18;TOS ges-1	22.5648	22.5989		et18 TOSmtDNA	15.9996	-6.59922	-0.105822	1.07611	0.94114	0.163942
	22.5832				16.4724	-6.12645	0.398397	0.758701
	22.6485				15.8553	-6.7436	0.0165257	0.988611
Figure 1C
Exp 1	Ct	AvgCt			Ct	dCt	ddCt	RQ	Average(RQ)	Std
N2 ges-1	21.0723	21.0929		N2 mtDNA	14.8809	-6.21207	0.532668	0.691275	0.772218	0.0724248
	21.1102				14.8409	-6.25202	0.267257	0.830898
	21.0964				14.614	-6.47894	0.331914	0.794482
null ges-1	21.4132	21.3895		null mtDNA	15.0886	-6.30089	0.44385	0.73517	0.798072	0.0748608
	21.4342				15.0532	-6.33628	0.182997	0.880871
	21.321				14.9405	-6.44902	0.361835	0.778174
Exp 2
N2 ges-1	23.7439	23.7351		N2 mtDNA	16.9798	-6.7553	-0.0105589	1.00735	1.07598	0.148866
	23.8546				16.8976	-6.83748	-0.318208	1.24678
	23.6069				16.9626	-6.77257	0.0382872	0.97381
null ges-1	23.1002	22.9745		null mtDNA	16.8565	-6.11793	0.626812	0.647606	0.729199	0.0874059
	22.8569				16.739	-6.23551	0.28377	0.821442
	22.9663				16.6404	-6.33401	0.476839	0.71855
Exp 3
N2 ges-1	23.2123	23.0748		N2 mtDNA	16.33	-6.74474	0	1	1	0
	23.0802				16.5555	-6.51928	0	1
	22.9317				16.2639	-6.81085	0	1
null ges-1	22.8836	22.5273		null mtDNA	16.3164	-6.21089	0.533854	0.690707	0.624529	0.1235
	22.2404				17.0608	-5.46651	1.05276	0.482044
	22.4579				16.2293	-6.298	0.512851	0.700836
Exp 4
N2 ges-1	22.6341	22.4225		N2 mtDNA	15.5164	-6.90611	-0.161367	1.11835	1.10559	0.112492
	22.4087				15.6268	-6.79567	-0.276396	1.21117
	22.2248				15.6302	-6.79237	0.018486	0.987268
null ges-1	21.8205	21.7561		null mtDNA	15.334	-6.42217	0.32257	0.799644	0.763632	0.0695137
	21.5964				15.5449	-6.21126	0.308017	0.807751
	21.8515				15.4943	-6.26187	0.548984	0.683501
Figure 1D			Figure 1F
TMRE Intensity			TMRE Intensity
N2	atfs-1 (null)		N2 vector	N2 atfs-1 (RNAi)
30.819	30.54		29.171	9.008
27.899	14.067		10.888	24.57
46.788	10.078		35.863	10.51
44.996	5.752		14.145	14.815
35.867	5.868		39.411	8.444
40.502	3.973		21.895	7.817
31.17	12.662		19.922	14.246
21.618	5.714		21.861	17.935
22.386	6.084		12.105	7.795
19.235	5.828		41.533	13.687
10.277	7.184		33.151	14.086
26.013	4.705		23.705	19.99
33.549	4.22		26.644	9.253
34.25	4.103		23.554	14.41
26.97	16.335		12.733	14.811
33.154	12.397		12.668	9.862
19.935	6.769		10.678	15.336
14.737	14.413		22.342	6.657
12.928	6.429		14.002	20.534
26.584	14.513		15.803	12.352
45.091	12.27		13.477	15.133
35.214	10.021			8.895
18.704	10.776			15.494
28.856	24.449			14.543
21.747	27.996			6.783
	15.497
	10.19
	7.035
	7.828
	10.658
	14.192
	30.021
	9.508
Figure 1G
Development
	Number of worms					Precentage
Strain	<L4	L4	young adult	adult	Total worms	<L4	L4	young adult	adult
N2	29	122	395		546	5.31136	22.3443	72.3443	0
atfs1(null)	231	276	120		627	36.8421	44.0191	19.1388	0
et18	118	332	147		597	19.7655	55.6114	24.6231	0
Figure 1h-i
Basal respiration				Max respiration
N2	null	et18		N2	null	et18
7.16892	2.95361	3.08725		7.58811	1.61159	3.20487
6.6972	3.10962	2.91802		10.3216	5.11096	4.6961
5.86461	2.96355	3.28685		11.291	3.56114	5.61319
5.28765	2.65318	2.13034		11.8036	5.28854	6.00992
7.35852	2.2058	2.70105		14.4878	4.35501	5.84553
6.73773	3.34938	3.16111		8.06644	4.32096	1.94286
6.25613	2.96122	3.13685		7.64404	5.92587	7.7125
6.5532	3.46196	3.88598		7.60996	8.17256	10.8186
5.38405	3.35351	3.36687		10.0078	7.96123	7.52231

## Sheet: Figure 2
Figure 2B
Exp 1	Cq value	average			Cq value	dCt	ddCt	RQ	Average(RQ)	stdev
N2 act-3	23.7078	23.5477		tsfm-1	21.2492	-2.29848	0	1	1	0
	23.5376				21.0931	-2.45458	0	1
	23.3977				21.0977	-2.44997	0	1
et18 act-3	23.6634	23.6172		tsfm-1	19.047	-4.57019	-2.27171	4.82896	5.1001	0.255926
	23.6219				18.8026	-4.81464	-2.36006	5.1339
	23.5664				18.7511	-4.86612	-2.41615	5.33745
Exp 2
N2 act-3	23.8356	23.8411		tsfm-1	23.9127	0.0716012	2.37008	0.193435	0.184407	0.00844993
	23.8153				23.8359	-0.00527155	2.44931	0.183098
	23.8725				23.8919	0.050752	2.50073	0.176688
et18 act-3	23.1125	23.5203		tsfm-1	18.5598	-4.96052	-2.66204	6.3293	6.26552	0.191114
	22.9269				18.4686	-5.05168	-2.5971	6.05067
	24.5215				18.3885	-5.13178	-2.68181	6.41659
Exp 3
N2 act-3	23.036	22.8294		tsfm-1	20.8968	-1.93252	0.365963	0.775951	0.850239	0.069546
	22.6979				20.5907	-2.23862	0.215964	0.86097
	22.7542				20.5094	-2.31992	0.130057	0.913795
et18 act-3	23.5556	23.4947		tsfm-1	18.7698	-4.72482	-2.42634	5.37529	5.60835	0.277016
	23.5011				18.4758	-5.01887	-2.56429	5.91462
	23.4273				18.5761	-4.9186	-2.46862	5.53516
Exp 1
N2 act-3	23.7078	23.5477		gfm-1	23.1305	-0.417201	0	1	1	0
	23.5376				23.1747	-0.372973	0	1
	23.3977				23.1377	-0.40998	0	1
et18 act-3	23.6634	23.6172		gfm-1	21.7364	-1.88081	-1.46361	2.75798	3.07302	0.280283
	23.6219				21.5814	-2.03579	-1.66281	3.16634
	23.5664				21.4871	-2.13014	-1.72016	3.29474
Exp 2
N2 act-3	23.036	22.8294		gfm-1	22.9961	0.166727	0.583929	0.667145	0.72107	0.0467962
	22.6979				22.881	0.0516129	0.424586	0.745053
	22.7542				22.8325	0.0031079	0.413088	0.751014
et18 act-3	23.5556	23.4947		gfm-1	21.6842	-1.81041	-1.39321	2.62662	2.96982	0.328488
	23.5011				21.536	-1.95868	-1.58571	3.00155
	23.4273				21.3704	-2.12424	-1.71426	3.28129
Exp 3
N2 act-3	22.8819	22.8966		gfm-1	22.6645	-0.232122	0.185079	0.879601	0.990453	0.114357
	22.9977				22.5473	-0.349318	0.0236543	0.983738
	22.8103				22.3387	-0.557963	-0.147983	1.10802
et18 act-3	23.1896	22.9408		gfm-1	21.2581	-1.68267	-1.26547	2.40406	2.31427	0.11809
	22.7938				21.4431	-1.49763	-1.12466	2.1805
	22.839				21.2931	-1.6477	-1.23772	2.35826
Figure 2C
Exp 1	Cq value	average			Cq value	dCt	ddCt	RQ	Average(RQ)	stdev
N2 act-3	23.0205	23.0593		tim-17	20.421	-2.63831	0	1	1	0
	23.1696				20.2527	-2.80657	0	1
	22.9878				20.2094	-2.84989	0	1
et18 act-3	23.2789	23.0093		tim-17	18.9498	-4.05944	-1.42113	2.67795	2.54506	0.501379
	22.8973				19.2095	-3.79979	-0.993219	1.99062
	22.8516				18.5906	-4.41871	-1.56881	2.96661
Exp 2
N2 act-3	23.0236	22.9405		tim-17	20.7639	-2.17665	0.461656	0.726152	0.769744	0.0804496
	23.0236				20.6069	-2.33364	0.472935	0.720497
	22.7744				20.3039	-2.63663	0.213267	0.862582
et18 act-3	22.5431	22.4442		tim-17	18.6083	-3.83595	-1.19764	2.29365	2.12514	0.19629
	22.3113				18.5185	-3.92571	-1.11913	2.17216
	22.4783				18.661	-3.78317	-0.933279	1.90961
Exp 3
N2 act-3	23.3701	23.2045		tim-17	20.2827	-2.92182	-0.283511	1.21715	1.24041	0.0201566
	23.1568				20.0747	-3.12982	-0.323244	1.25114
	23.0867				20.0293	-3.17519	-0.325297	1.25292
et18 act-3	23.9279	23.6168		tim-17	19.1369	-4.47998	-1.84167	3.58424	3.64153	0.0668824
	23.531				18.9169	-4.69995	-1.89337	3.71503
	23.3917				18.9088	-4.708	-1.8581	3.62531
Exp 1
N2 act-3	23.0205	23.0593		tim-23	20.1594	-2.89988	0	1	1	0
	23.1696				19.9648	-3.09455	0	1
	22.9878				19.8766	-3.18274	0	1
et18 act-3	23.2789	23.0093		tim-23	19.0325	-3.97678	-1.0769	2.1095	1.91884	0.171613
	22.8973				19.0855	-3.92378	-0.829226	1.77673
	22.8516				18.9233	-4.08601	-0.90327	1.8703
Exp 2
N2 act-3	23.0236	22.9405		tim-23	20.4288	-2.5117	0.388182	0.764092	0.887477	0.201682
	23.0236				19.6822	-3.25833	-0.16378	1.12022
	22.7744				20.1197	-2.82081	0.361935	0.77812
et18 act-3	22.5431	22.4442		tim-23	18.7657	-3.67855	-0.778667	1.71554	1.76598	0.0925109
	22.3113				18.4445	-3.9997	-0.905155	1.87275
	22.4783				18.4878	-3.95644	-0.773694	1.70964
Exp 3
N2 act-3	23.3701	23.2045		tim-23	20.1024	-3.1021	-0.202226	1.15047	1.07534	0.0655792
	23.1568				20.0452	-3.15936	-0.0648084	1.04595
	23.0867				19.9797	-3.22482	-0.0420795	1.0296
et18 act-3	23.9279	23.6168		tim-23	19.5182	-4.09866	-1.19878	2.29546	1.914	0.361216
	23.531				19.6198	-3.99708	-0.902531	1.86934
	23.3917				19.7767	-3.84009	-0.657349	1.57718
Figure 2D
Exp 1	Cq value	average			Cq value	dCt	ddCt	RQ	Average(RQ)	stdev
N2 act-3	14.7977	14.7398		N2 HSP70	20.0481	5.30837	0.179454	0.883037	0.970754	0.0773575
	14.7673				19.8271	5.08735	-0.041558	1.02922
	14.6542				19.8687	5.12891	0	1
et18 act-3	14.315	14.3556		et18 HSP70	17.6469	3.29124	-2.01713	4.04778	3.67089	0.390569
	14.3207				17.7346	3.37897	-1.70838	3.26795
	14.4311				17.5982	3.24258	-1.88634	3.69695
Exp 2
N2 act-3	14.071	14.0477		N2 HSP70	18.8248	4.7771	0	1	0.992827	0.0200726
	14.0774				18.8685	4.82081	0.0437162	0.970153
	13.9947				18.8128	4.76513	-0.0119634	1.00833
et18 act-3	14.0498	14.0715		et18 HSP70	17.4859	3.41435	-1.36275	2.57174	2.56057	0.0919963
	14.0704				17.4883	3.41674	-1.40407	2.64647
	14.0943				17.5359	3.46443	-1.30071	2.4635
Exp 3
N2 act-3	14.3526	14.3145		N2 HSP70	18.8616	4.54708	0.0081899	0.994339	1.00687	0.0170428
	14.3061				18.8534	4.53889	0	1
	14.2848				18.816	4.50147	-0.0374227	1.02628
et18 act-3	14.1701	14.1885		et18 HSP70	17.4591	3.2706	-1.27648	2.42247	2.28763	0.12319
	14.2116				17.5515	3.36292	-1.17597	2.25945
	14.184				17.565	3.3765	-1.12497	2.18097
Exp 1
N2 act-3	23.7078	23.5477		nuaf-3	23.6169	0.0691859	0.0635765	0.956889	0.994639	0.0353752
	23.5376				23.5533	0.00560932	0	1
	23.3977				23.5148	-0.0328654	-0.0384747	1.02703
et18 act-3	23.6634	23.6172		nuaf-3	22.5227	-1.09454	-1.16372	2.24035	2.35616	0.177319
	23.6219				22.2665	-1.3507	-1.35631	2.5603
	23.5664				22.403	-1.21419	-1.18132	2.26785
Exp 2
N2 act-3	23.036	22.8294		nuaf-3	22.9471	0.117772	-0.0122555	1.00853	0.983086	0.0369313
	22.6979				23.0475	0.21818	0.0881524	0.940727
	22.7542				22.9594	0.130027	0	1
et18 act-3	23.5556	23.4947		nuaf-3	22.1449	-1.34979	-1.46756	2.76554	3.04597	0.248789
	23.5011				22.0168	-1.47788	-1.69606	3.24016
	23.4273				21.9775	-1.51716	-1.64719	3.13222
Exp 3
N2 act-3	23.9991	23.7649		nuaf-3	24.0253	0.260306	0	1	1.00376	0.0870059
	23.6641				23.8975	0.132566	-0.127741	1.09258
	23.6316				24.1476	0.382654	0.122348	0.918691
et18 act-3	23.6517	23.6039		nuaf-3	22.3115	-1.29242	-1.55273	2.93372	3.20063	0.425908
	23.6005				22.1629	-1.44098	-1.57355	2.97636
	23.5595				22.1022	-1.50167	-1.88433	3.69181
Figure 2E
Exp 1	Cq value	average			Cq value	dCt	ddCt	RQ	Average(RQ)	stdev
N2 act-3	24.2007	23.9265		tsfm-1	21.073	-2.85347	0.0916673	0.938438	0.984516	0.0406142
	23.9363				20.9597	-2.96677	-0.0216373	1.01511
	23.6424				20.9814	-2.94514	0	1
null act-3	22.7346	22.639		tsfm-1	20.4785	-2.16044	0.693025	0.618555	0.643578	0.0225973
	22.6802				20.2944	-2.34458	0.622193	0.649683
	22.502				20.2878	-2.35112	0.594017	0.662496
Exp 2
N2 act-3	22.0077	22.0057		tsfm-1	19.913	-2.09269	0.11019	0.926466	1.01701	0.100138
	21.9446				19.8028	-2.20288	0	1
	22.0648				19.6335	-2.37225	-0.169366	1.12456
null act-3	23.3595	23.1707		tsfm-1	21.2973	-1.87334	0.219351	0.858952	0.817709	0.0370435
	23.1361				21.2773	-1.89336	0.309521	0.806909
	23.0164				21.1435	-2.02717	0.345079	0.787265
Exp 3
N2 act-3	23.0964	22.9584		tsfm-1	19.6038	-3.35462	0.112933	0.924706	0.98502	0.0543932
	22.9282				19.4477	-3.5107	-0.0431394	1.03035
	22.8506				19.4908	-3.46756	0	1
null act-3	22.6381	22.5415		tsfm-1	20.2095	-2.33202	1.0226	0.492228	0.49361	0.00119741
	22.4631				20.0473	-2.49426	1.01643	0.494337
	22.5233				20.0906	-2.45091	1.01665	0.494264
Exp 1
N2 act-3	23.237	23.0308		gfm-1	22.6234	-0.407384	0	1	0.976818	0.0988764
	23.0394				22.8269	-0.203833	0.203551	0.86841
	22.816				22.5365	-0.494227	-0.0868432	1.06204
null act-3	22.0246	21.931		gfm-1	22.5719	0.64092	1.0483	0.483536	0.584655	0.107596
	21.9402				22.2464	0.315427	0.51926	0.69773
	21.8282				22.2409	0.309925	0.804152	0.572699
Exp 2
N2 act-3	24.0604	23.9008		gfm-1	23.4473	-0.453517	0	1	0.996066	0.0483117
	23.8089				23.5275	-0.373289	0.0802284	0.945908
	23.8332				23.3875	-0.513275	-0.0597578	1.04229
null act-3	22.3859	22.3532		gfm-1	22.166	-0.18718	0.266338	0.831427	0.883889	0.0527633
	22.4159				22.0738	-0.279331	0.0939578	0.936949
	22.2577				22.0189	-0.334235	0.17904	0.88329
Exp 3
N2 act-3	23.3463	23.2796		gfm-1	22.5342	-0.745428	0.176383	0.884919	0.96164	0.0664421
	23.2839				22.3578	-0.921811	0	1
	23.2087				22.1539	-1.12577	0	1
null act-3	23.2483	23.1803		gfm-1	23.242	0.0617589	0.807187	0.571495	0.530366	0.0462253
	23.1781				23.1494	-0.0308753	0.890935	0.539264
	23.1145				23.1124	-0.0678897	1.05788	0.480338
Exp 4
N2 act-3	25.6742	25.5689		gfm-1	25.5377	-0.0311861	0.228268	0.853659	0.969971	0.104582
	25.4876				25.2305	-0.33841	-0.0789566	1.05625
	25.545				25.3095	-0.259454	0	1
null act-3	23.1066	23.0255		gfm-1	24.2527	1.22721	1.2584	0.418009	0.331751	0.130851
	23.0376				24.0233	0.997817	1.33623	0.396055
	22.9324				25.2305	2.20497	2.46443	0.18119
Figure 2F
Exp 1	Cq value	average			Cq value	dCt	ddCt	RQ	Average(RQ)	stdev
N2 act-3	24.2007	23.9265		tim-17	20.2847	-3.64186	0.0521701	0.964484	0.991197	0.0235774
	23.9363				20.2194	-3.70711	-0.0130779	1.00911
	23.6424				20.2325	-3.69403	0	1
null act-3	22.7346	22.639		tim-17	19.6933	-2.94563	0.696226	0.617185	0.653338	0.0313319
	22.6802				19.504	-3.13493	0.572174	0.672602
	22.502				19.5222	-3.11675	0.577281	0.670226
Exp 2
N2 act-3	22.0077	22.0057		tim-17	18.755	-3.25068	0.224172	0.856086	0.965079	0.0963991
	21.9446				18.4755	-3.53026	-0.0554053	1.03915
	22.0648				18.5309	-3.47485	0	1
null act-3	23.3595	23.1707		tim-17	20.333	-2.83768	0.412999	0.75106	0.732689	0.0377604
	23.1361				20.1773	-2.99338	0.536882	0.689259
	23.0164				20.096	-3.07464	0.400208	0.757749
Exp 3
N2 act-3	23.237	23.0308		tim-17	20.1453	-2.88547	0.176101	0.885092	0.977372	0.0833041
	23.0394				19.9692	-3.06157	0	1
	22.816				19.9029	-3.12787	-0.0662956	1.04702
null act-3	22.0246	21.931		tim-17	19.3838	-2.54717	0.338299	0.790973	0.723044	0.0668931
	21.9402				19.3415	-2.58948	0.47209	0.720919
	21.8282				19.4086	-2.52235	0.605513	0.657238
Exp 1
N2 act-3	24.2007	23.9265		tim-23	19.9645	-3.96199	0.124053	0.917606	1.0006	0.0833019
	23.9363				19.8405	-4.08604	0	1
	23.6424				19.7238	-4.20268	-0.11664	1.08421
null act-3	22.7346	22.639		tim-23	19.8594	-2.77954	1.18245	0.440601	0.431152	0.00959603
	22.6802				19.7657	-2.87328	1.21277	0.43144
	22.502				19.683	-2.956	1.24668	0.421416
Exp 2
N2 act-3	22.0077	22.0057		tim-23	19.7775	-4.14903	0	1	0.985425	0.0670078
	21.9446				19.9099	-4.01665	0.132373	0.91233
	22.0648				19.7154	-4.21107	-0.0620473	1.04395
null act-3	23.3595	23.1707		tim-23	20.1926	-2.97801	1.17101	0.44411	0.467914	0.0300018
	23.1361				20.1494	-3.0213	0.995352	0.501613
	23.0164				20.0861	-3.08455	1.12652	0.458018
Exp 3
N2 act-3	23.237	23.0308		tim-23	20.2177	-2.81306	0	1	0.972018	0.0521976
	23.0394				20.2116	-2.81919	-0.0061301	1.00426
	22.816				20.3509	-2.67984	0.133218	0.911795
null act-3	22.0246	21.931		tim-23	19.5437	-2.38732	0.425743	0.744455	0.826592	0.0766449
	21.9402				19.3648	-2.56614	0.253052	0.839119
	21.8282				19.4092	-2.52174	0.158104	0.896202
Figure 2G
Exp 1	Cq value	average			Cq value	dCt	ddCt	RQ	Average(RQ)	stdev
N2 act-3	23.3463	23.2796		N2 nuaf-3	22.4538	-0.825865	0.111426	0.925673	0.990734	0.0609592
	23.2839				22.2767	-1.0029	-0.0656139	1.04653
	23.2087				22.3423	-0.937291	0	1
Null act-3	23.1066	23.0255		Null nuaf-3	23.5879	0.562367	1.38823	0.382033	0.484685	0.117532
	23.0376				23.1457	0.12012	1.12302	0.45913
	22.9324				22.7945	-0.230996	0.706295	0.612892
Exp 2
N2 act-3	24.2511	24.15		N2 nuaf-3	23.9266	-0.223405	0.20169	0.869532	0.959263	0.0778192
	24.072				23.7131	-0.436958	-0.0118634	1.00826
	24.127				23.7249	-0.425095	0	1
Null act-3	23.2483	23.1803		Null nuaf-3	23.1099	-0.0703546	0.153051	0.899347	0.861093	0.0624693
	23.1781				22.9035	-0.2768	0.160158	0.894927
	23.1145				23.0971	-0.0832005	0.341894	0.789005
Exp 3
N2 act-3	25.6742	25.5689		N2 nuaf-3	25.0451	-0.523799	0.785964	0.579964	0.870542	0.252145
	25.4876				24.2142	-1.35473	-0.0449703	1.03166
	25.545				24.2592	-1.30976	0	1
Null act-3	23.2766	23.1728		Null nuaf-3	23.1792	0.00632521	0.530124	0.692495	0.512458	0.155996
	23.1168				23.0784	-0.0944736	1.26026	0.417469
	23.125				23.0894	-0.0834593	1.2263	0.427411
Exp 4
N2 act-3	23.0964	22.9584		N2 nuaf-3	22.2276	-0.73083	0.023384	0.983922	0.999307	0.0150508
	22.9282				22.1841	-0.774271	-0.0200573	1.014
	22.8506				22.2042	-0.754214	0	1
null act-3	22.6381	22.5415		Null nuaf-3	22.3832	-0.158379	0.572451	0.672474	0.715305	0.0400068
	22.4631				22.2377	-0.303811	0.470461	0.721734
	22.5233				22.1991	-0.34246	0.411754	0.751709
Exp 1
N2 act-3	16.0131	15.8338		N2 HSP70	20.8902	5.05643	0	1	1	0
	15.7904				20.777	4.9432	0	1
	15.6979				20.6935	4.85969	0	1
Null act-3	14.8166	14.6235		Null HSP70	20.7362	6.11271	1.05628	0.480869	0.429461	0.0499233
	14.581				20.7966	6.1731	1.2299	0.426346
	14.4729				20.8747	6.25119	1.3915	0.381169
Exp 2
N2 act-3	15.1969	15.1355		N2 HSP70	20.3723	5.23675	0.142783	0.90577	0.995344	0.087339
	15.0812				20.2295	5.09397	0	1
	15.1285				20.1181	4.98259	-0.111381	1.08026
Null act-3	15.0208	14.9158		Null HSP70	21.483	6.56718	1.33043	0.397651	0.394322	0.00313974
	14.8382				21.3539	6.43807	1.3441	0.3939
	14.8886				21.2517	6.33582	1.35323	0.391414
Exp 3
N2 act-3	15.4155	15.2702		N2 HSP70	20.5338	5.26365	-0.0451774	1.03181	1.0107	0.0182864
	15.1986				20.579	5.30883	0	1
	15.1964				20.5786	5.30843	-0.000398	1.00028
Null act-3	15.1511	15.113		Null HSP70	21.6093	6.49632	1.23267	0.42553	0.489406	0.0648305
	15.0939				21.4582	6.34525	1.03642	0.487536
	15.0941				21.2705	6.15748	0.849049	0.555151
Figure 2h

## Sheet: Figure 3
Figure 3D
Figure 3E
Figure 3H
Development
<L4	L4	Young adult	Adult	Total Worms		<L4	L4	Young adult	Adult
0	3	29	126	158	N2	0	1.9	18.35	79.74
4	10	24	185	223	N2	1.79	4.48	10.76	82.95
6	27	141	82	256	atfs-1R/R	2.34	10.18	55.07	32.03
7	8	84	81	180	atfs-1R/R	3.89	4.44	46.67	45
Figure 3J
Exp 1	Cq value	average			Cq value	dCt	ddCt	RQ	Average(RQ)	stdev
N2 ges-1	21.2012	21.1015		N2 mtDNA	14.8939	-6.20758	0	1	1	0
	21.111				14.6975	-6.40406	0	1
	20.9924				14.6765	-6.42505	0	1
atfs-1(RR) ges-1	21.356	21.2322		atfs-1(RR) mtDNA	15.8547	-5.37751	0.830064	0.562504	0.583692	0.0386884
	21.2511				15.4985	-5.73369	0.670369	0.628346
	21.0895				15.6431	-5.58913	0.835921	0.560225
Exp 2
N2 ges-1	21.8608	21.6533		N2 mtDNA	15.1411	-6.51218	-0.304607	1.23508	1.07093	0.189054
	21.5049				15.0942	-6.55912	-0.155063	1.11347
	21.5943				15.4388	-6.21453	0.210521	0.864225
atfs-1(RR) ges-1	21.507	21.4841		atfs-1(RR) mtDNA	16.6537	-4.83047	1.37711	0.384989	0.382826	0.00202559
	21.5206				16.4723	-5.01182	1.39223	0.380974
	21.4248				16.4455	-5.03864	1.38642	0.382514
Exp 3
N2 ges-1	22.6226	22.5986		N2 mtDNA	16.2957	-6.30284	-0.095269	1.06826	1.06014	0.0654419
	22.6099				16.0296	-6.56902	-0.164959	1.12113
	22.5633				16.1866	-6.41202	0.0130284	0.99101
atfs-1(RR) ges-1	22.163	22.1694		atfs-1(RR) mtDNA	16.2255	-5.94386	0.263713	0.832942	0.797037	0.0356565
	22.1408				16.1582	-6.01123	0.39283	0.761634
	22.2043				16.0725	-6.09686	0.328192	0.796534

## Sheet: Figure 4
Figure 4a
Exp1	Ct	AvgCt			Ct	dCt	ddCt	RQ	Average(RQ)	Std
N2 act-3	23.3814	23.2485		N2 hsp-6	19.353	-3.89551	0	1	0.974279	0.0804365
	23.2237				19.2982	-3.9503	-0.0547925	1.03871
	23.1403				19.5306	-3.71783	0.177672	0.884128
s6k act-3	22.6123	22.5834		s6k hsp-6	19.6489	-2.93451	0.960997	0.513702	0.525118	0.0545999
	22.4797				19.7006	-2.88275	1.06755	0.477129
	22.6581				19.6402	-2.94317	0.774668	0.584523
Exp2
N2 act-3	23.87	23.83		N2 hsp-6	19.6888	-4.14121	0.062453	0.957634	0.98968	0.0283326
	23.82				19.6263	-4.20366	0	1
	23.81				19.61	-4.22003	-0.0163636	1.01141
s6k act-3	23.4975	22.58		s6k hsp-6	20.088	-2.492	1.64921	0.318815	0.325464	0.0117979
	23.4803				20.027	-2.55298	1.65068	0.31849
	23.475				19.9203	-2.65975	1.56028	0.339085
Exp3
N2 act-3	35.3113	34.7096		N2 hsp-6	32.0423	-2.66722	0	1	1.31484	0.771095
	35.0916				30.9091	-3.80048	-1.13326	2.19354
	33.7257				32.4555	-2.25407	0.413159	0.750977
s6k act-3	29.509	29.2305		s6k hsp-6	28.0983	-1.1322	1.53503	0.345073	0.403853	0.267784
	29.073				27.9835	-1.24698	2.5535	0.170341
	29.1094				27.499	-1.73152	0.522544	0.696143
Exp 4
N2 act-3	22.73	22.6167		N2 hsp-6	19.0656	-3.55103	-0.0734588	1.05224	1.00368	0.0468278
	22.54				19.1998	-3.41687	0.0607017	0.958798
	22.58				19.1391	-3.47757	0	1
s6k act-3	23.1798	23.2305		s6k hsp-6	20.8882	-2.3423	1.20873	0.43265	0.458103	0.0284544
	23.2888				20.8462	-2.38425	1.03262	0.488823
	23.2229				20.8959	-2.33464	1.14293	0.452838
Figure 4B
Exp 1	Ct	AvgCt			Ct	dCt	ddCt	RQ	Average(RQ)	Std
N2 act-3	23.3814	23.2485		N2 atfs-1	20.87	-2.37845	0.131797	0.912694	1.00682	0.0977122
	23.2237				20.7382	-2.51025	0	1
	23.1403				20.5906	-2.6579	-0.147647	1.10776
s6k act-3	22.6123	22.5834		s6k atfs-1	21.344	-1.23941	1.13905	0.454059	0.417964	0.033677
	22.4797				21.3508	-1.23253	1.27772	0.412447
	22.6581				21.2936	-1.28974	1.36815	0.387387
Exp 2
N2 act-3	23.87	23.83		N2 atfs-1	21.7248	-2.10515	0.366015	0.775923	0.925127	0.129215
	23.82				21.3588	-2.47117	0	1
	23.81				21.3596	-2.47039	0.000781909	0.999458
s6k act-3	23.4975	22.58		s6k atfs-1	21.9384	-0.641557	1.4636	0.362588	0.286628	0.0672514
	23.4803				22.2001	-0.379883	2.09129	0.234671
	23.475				22.0385	-0.541468	1.92892	0.262626
Exp 3
N2 act-3	22.73	22.6167		N2 atfs-1	21.1296	-1.48706	0	1	1.15105	0.160375
	22.54				20.7298	-1.88689	-0.399831	1.31935
	22.58				20.9485	-1.66822	-0.181156	1.13379
s6k act-3	23.1798	23.2305		s6k atfs-1	22.0123	-1.21818	0.268883	0.829962	0.866512	0.0689466
	23.2888				21.6237	-1.6068	0.280096	0.823536
	23.2229				21.6423	-1.58819	0.0800297	0.946038
Exp 4
N2 act-3	23.843	23.7142		N2 atfs-1	21.0575	-2.65666	0.301038	0.811668	0.940576	0.11175
	23.6849				20.7565	-2.95769	0	1
	23.6147				20.7421	-2.97213	-0.0144392	1.01006
s6k act-3	21.8059	22.5749		s6k atfs-1	20.1965	-2.37838	0.27828	0.824574	0.726063	0.0859504
	23.0409				20.2029	-2.37206	0.585633	0.666357
	22.8779				20.1439	-2.43106	0.541075	0.687259
Figure 4d	GFP Intensity
hsp-6	aak-2 (rr48)	aak-2 (rr48) TOR RNAi	aak-2 (rr48) atfs-1 RNAi
14.104	21.445	18.61	30.415
12.748	40.707	15.953	25.202
13.53	34.946	16.228	21.992
20.451	41.12	16.988	19.54
14.998	30.8	10.168	31.65
15.085	28.973	14.53	25.093
17.221	34.598	20.588	20.945
17.231	39.424	24.454
17.902		15.903
12.909
Figure 4e
Exp 1	Ct	AvgCt			Ct	dCt	ddCt	RQ	Average(RQ)	Std
N2 act-3	23.7731	23.6996		N2 hsp-6	20.3995	-3.30006	-0.0128167	1.00892	0.992865	0.0205763
	23.6605				20.4123	-3.28725	0	1
	23.665				20.4568	-3.24281	0.0444335	0.96967
aak-2 (rr48) act-3	24.2209	24.2556		aak-2 (rr48) hsp-6	20.3351	-3.92056	-0.620494	1.5374	1.48504	0.0596958
	24.2682				20.3857	-3.86998	-0.582731	1.49768
	24.2779				20.5069	-3.74874	-0.505926	1.42003
Exp 2
N2 act-3	23.4707	23.505		N2 hsp-6	20.7834	-2.72163	0	1	1	0
	23.4514				20.7847	-2.72031	0	1
	23.5929				20.7831	-2.72186	0	1
aak-2 (rr48) act-3	23.8525	23.7431		aak-2 (rr48) hsp-6	20.0286	-3.71442	-0.99279	1.99003	1.80918	0.164198
	23.6184				20.2006	-3.54247	-0.822159	1.76805
	23.7583				20.2818	-3.46124	-0.739377	1.66945
Exp 3
N2 act-3	22.4797	22.5015		N2 hsp-6	21.6671	-0.834441	0	1	1.13031	0.426123
	22.5233				22.0171	-0.484377	0.350064	0.78455
	22.4653				20.9833	-1.51824	-0.683801	1.60637
aak-2 (rr48) act-3	24.4683	24.2706		aak-2 (rr48) hsp-6	22.3447	-1.92593	-1.09149	2.13094	2.15464	0.738648
	24.2304				22.2478	-2.02285	-1.53847	2.90486
	24.1133				22.2383	-2.03237	-0.514129	1.42813
Figure 4f
Exp 1	Ct	AvgCt			Ct	dCt	ddCt	RQ	Average(RQ)	Std
N2 act-3	23.1385	22.9736		N2 hsp-6	20.6776	-2.29604	0.150042	0.901225	1.00824	0.111369
	23.0906				20.5275	-2.44608	0	1
	22.6916				20.6955	-2.27808	-0.168005	1.1235
agd383 act-3	23.0021	22.8354		agd383 hsp-6	20.7035	-2.13192	0.164123	0.892471	0.876969	0.0866531
	23.0135				20.7411	-2.09429	0.351789	0.783612
	22.4905				20.624	-2.21139	0.0666908	0.954826
agd383; atfs-1 (et18) act-3	22.849	22.8143		agd383; atfs-1 (et18) hsp-6	19.7984	-3.01592	-0.71988	1.64705	1.75946	0.16802
	22.7107				19.6208	-3.19345	-0.747367	1.67873
	22.8832				19.5708	-3.24348	-0.965403	1.95261
Exp 2
N2 act-3	22.4677	22.5616		N2 hsp-6	20.8937	-1.66786	0	1	0.949971	0.0444235
	22.6295				21.0217	-1.53993	0.127927	0.915146
	22.5876				20.9911	-1.57054	0.0973232	0.934766
agd383 act-3	22.245	22.1192		agd383 hsp-6	21.5761	-0.543158	1.1247	0.458597	0.443134	0.0493398
	22.0013				21.9455	-0.173741	1.36619	0.387914
	22.1115				21.5989	-0.5203	1.05024	0.482889
agd383; atfs-1 (et18) act-3	22.3475	22.1772		agd383; atfs-1 (et18) hsp-6	19.8253	-2.3519	-0.684044	1.60664	2.64542	0.902311
	22.0221				19.0073	-3.16989	-1.62996	3.09504
	22.1619				18.9131	-3.26411	-1.69357	3.23457
Exp 3
N2 act-3	23.5113	23.5949		N2 hsp-6	21.59	-2.00486	0	1	0.931887	0.0819207
	23.3601				21.8399	-1.75501	0.249849	0.840985
	23.9133				21.657	-1.93795	0.0669153	0.954677
agd383 act-3	22.5702	22.5642		agd383 hsp-6	20.9082	-1.65599	0.348875	0.785196	0.769912	0.0635705
	22.479				21.0876	-1.47651	0.278502	0.824446
	22.6433				21.1406	-1.42356	0.514383	0.700092
agd383; atfs-1 (et18) act-3	22.4296	22.6577		agd383; atfs-1 (et18) hsp-6	20.5302	-2.12751	-0.122649	1.08873	1.24671	0.138601
	22.8002				20.5203	-2.13743	-0.382417	1.30352
	22.7434				20.2891	-2.36864	-0.430693	1.34788
Exp 4
N2 act-3	23.1056	23.0972		N2 hsp-6	21.3734	-1.72382	-0.154863	1.11332	1.03327	0.0696506
	23.0046				21.5479	-1.54934	0.0196211	0.986492
	23.1814				21.5283	-1.56896	0	1
agd383 act-3	22.6749	22.7268		agd383 hsp-6	21.4433	-1.28353	0.440291	0.736986	0.803372	0.0584876
	22.7123				21.4536	-1.27324	0.276101	0.82582
	22.7932				21.3969	-1.32992	0.239038	0.84731
agd383; atfs-1 (et18) act-3	22.6132	22.6529		agd383; atfs-1 (et18) hsp-6	20.2401	-2.41281	-0.68898	1.61214	1.65204	0.0456794
	22.668				20.3364	-2.31646	-0.767121	1.70187
	22.6774				20.3684	-2.28452	-0.715556	1.64212
Exp 5
N2 act-3	22.6217	22.397		N2 hsp-6	20.2414	-2.1556	-0.0307378	1.02153	1.01369	0.011896
	22.2553				20.2442	-2.15276	-0.0279012	1.01953
	22.314				20.2721	-2.12486	0	1
agd383 act-3	23.992	23.5083		agd383 hsp-6	22.0991	-1.40919	0.746411	0.596084	0.638962	0.0698144
	23.0544				21.8304	-1.67787	0.474892	0.719521
	23.4785				22.1173	-1.39097	0.733891	0.60128
agd383; atfs-1 (et18) act-3	23.713	23.4352		agd383; atfs-1 (et18) hsp-6	19.6356	-3.79963	-1.64403	3.12538	3.59619	0.634887
	23.6728				19.5405	-3.89474	-1.74198	3.34493
	22.9199				19.1999	-4.23531	-2.11045	4.31825
Figure 4g
Exp 1	N2	N2	aak-2 (rr48)	aak-2 (rr48)	rsks-1 (ok1255)	rsks-1 (ok1255)
	Ct	AvgCt	Ct	AvgCt	Ct	AvgCt
IgG	30.1884	29.6264	31.5892	30.3934	26.1387	26.2532
IgG	30.1245		31.0888		26.1943
IgG	28.5664		28.5024		26.4265
ATFS-1	28.7652	27.13	26.182	25.7085	25.1962	24.5659
ATFS-1	26.4934		25.6063		24.4763
ATFS-1	26.1315		25.3372		24.0253
	N2	aak-2 (rr48)	rsks-1 (ok1255)
AB-IgG	-2.49641	-4.68495	-1.68724
2^-	5.64279	25.7224	3.2204
Exp 2	N2	N2	aak-2 (rr48)	aak-2 (rr48)	rsks-1 (ok1255)	rsks-1 (ok1255)
	Ct	AvgCt	Ct	AvgCt	Ct	AvgCt
IgG	28.1777	28.1241	29.4211	29.3404	28.2401	27.387
IgG	28.0638		29.7676		27.0735
IgG	28.1308		28.8326		26.8474
ATFS-1	25.6056	25.5584	24.9901	24.6054	25.5059	25.4592
ATFS-1	25.7095		24.5174		25.7399
ATFS-1	25.3603		24.3087		25.1319
	N2	aak-2 (rr48)	rsks-1 (ok1255)
AB-IgG	-2.56565	-4.73503	-1.92777
2^-	5.92022	26.6309	3.80468
Figure 4h
We presented the first three lanes in the manuscript.
Figure 4k
TMRE Intesntiy
GFP	mtGFP
18.505	11.725
16.868	10.539
13.862	28.518
17.251	23.617
10.318	19.036
6.341	25.004
9.153	27.014
6.288	13.128
25.564	13.439
10.933	12.916
11.626	12.465
	38.485
	37.1
	23.607
	12.141
	12.122
	21.758
	21.204
	12.001
Figure 4l
genomic dna (ges1)	ges-1			mitochondrial DNA
Exp1	Ct	AvgCt			Ct	dCt	ddCt	RQ	Average(RQ)	Std
mtGFP ges-1	22.7097	22.6261		mtGFP mtDNA	15.7557	-6.87043	-0.624013	1.54116	1.08564	0.424889
	22.5425				16.0502	-6.57593	0.514454	0.700058
	22.1266				15.206	-7.42014	-0.0224622	1.01569
cysGFP ges-1	23.3363	22.7477		cysGFP mtDNA	16.5012	-6.24642	0.843966	0.55711	0.931497	0.34527
	23.0222				15.6573	-7.09039	0	1
	21.8845				15.35	-7.39768	-0.307289	1.23738
Exp2
mtGFP ges-1	23.3363	23.1793		mtGFP mtDNA	16.5012	-6.67801	0.0259303	0.982187	1.54492	0.591926
	23.0222				15.6573	-7.52198	-1.11254	2.16225
	21.8845				15.35	-7.82927	-0.57562	1.49032
cysGFP ges-1	22.7097	22.4596		cysGFP mtDNA	15.7557	-6.70395	0	1	1.09305	0.334079
	22.5425				16.0502	-6.40944	0.294501	0.815354
	22.1266				15.206	-7.25365	-0.549704	1.46379
Exp 3
mtGFP ges-1	20.5008	20.5032		mtGFP mtDNA	12.6192	-7.88407	0.00497772	0.996556	1.18106	0.202246
	20.5056				12.5971	-7.90614	-0.20079	1.14933
	20.3134				12.6702	-7.83302	-0.482637	1.3973
cysGFP ges-1	21.3753	21.1403		cysGFP mtDNA	13.2512	-7.88905	-0.183699	1.13579	0.97256	0.178541
	21.1362				13.4349	-7.70535	0	1
	20.9094				13.7899	-7.35038	0.354968	0.781887
Exp 4
mtGFP ges-1	20.1766	20.6407		mtGFP mtDNA	13.2104	-7.43028	-1.45457	2.74074	2.40213	0.516225
	20.9602				13.2342	-7.40648	-1.41017	2.65768
	20.7852				13.4647	-7.17601	-0.85438	1.80798
cysGFP ges-1	20.5962	20.6146		cysGFP mtDNA	14.6389	-5.97572	0.0206012	0.985822	1.07958	0.150291
	20.5671				14.6183	-5.99632	0	1
	20.6804				14.2929	-6.32163	-0.325308	1.25293
Exp 5
mtGFP ges-1	19.7856	20.1539		mtGFP mtDNA	14.1673	-5.98659	-1.27412	2.41852	2.29571	0.321852
	20.2158				13.9703	-6.18359	-1.34374	2.53808
	20.4602				14.174	-5.97989	-0.949	1.93053
cysGFP ges-1	19.7208	19.6008		cysGFP mtDNA	14.8883	-4.71247	0.127384	0.91549	1.01903	0.114244
	19.5535				14.761	-4.83985	0	1
	19.5281				14.5699	-5.03089	-0.191043	1.14159
Exp 6
mtGFP ges-1	20.0225	20.394		mtGFP mtDNA	14.5691	-5.82488	-0.858244	1.81283	1.75558	0.175832
	20.7655				14.5417	-5.85231	-0.922697	1.89566
	20.7581				14.6523	-5.74172	-0.639936	1.55826
cysGFP ges-1	20.0942	20.0559		cysGFP mtDNA	15.0893	-4.96664	0	1	1.02429	0.0652541
	20.0219				15.1263	-4.92961	0.0370304	0.974659
	20.0517				14.9541	-5.10178	-0.135143	1.0982
Figure 4m
Exp 1	Ct	AvgCt			Ct	dCt	ddCt	RQ	Average(RQ)	Std
cysGFP act-3	22.4608	22.4165		cysGFP timm-23	20.3453	-2.07117	0	1	1.06639	0.062769
	22.3722				20.1757	-2.2408	-0.169627	1.12477
	22.3916				20.2418	-2.17472	-0.103543	1.07441
mtGFP act-3	23.7241	23.5641		mtGFP timm-23	20.2123	-3.35181	-1.28064	2.42946	2.3414	0.0937764
	23.4647				20.158	-3.4061	-1.1653	2.2428
	23.5036				20.1556	-3.40856	-1.23385	2.35193
Exp 2
cysGFP act-3	23.5567	23.4973		cysGFP timm-23	20.7524	-2.74488	0.156656	0.897102	0.975922	0.0699605
	23.5255				20.5522	-2.94511	-0.0435735	1.03066
	23.4098				20.5958	-2.90154	0	1
mtGFP act-3	24.4277	25.2805		mtGFP timm-23	21.7147	-3.56581	-0.82093	1.76654	1.68078	0.11478
	24.3757				21.7027	-3.57774	-0.632628	1.55039
	27.038				21.592	-3.68846	-0.786927	1.7254
Exp 3
cysGFP	23.0262	22.8751		cysGFP	20.417	-2.45803	0	1	0.968823	0.117787
	22.7239				20.671	-2.20406	0.253973	0.838584
	22.4569				20.3223	-2.55279	-0.0947572	1.06789
mtGFP	23.6429	23.6111		mtGFP	20.5668	-3.04431	-0.586279	1.50137	1.59377	0.12856
	23.7276				20.6075	-3.00364	-0.799578	1.74059
	23.463				20.436	-3.17512	-0.622329	1.53936
Exp 4
cysGFP	23.3507	23.3241		cysGFP	20.3581	-2.96599	-0.00617635	1.00429	0.997104	0.00899037
	23.2793				20.3831	-2.94097	0.0188442	0.987023
	23.3423				20.3643	-2.95981	0	1
mtGFP	23.774	23.7209		mtGFP	19.948	-3.7729	-0.806916	1.74947	1.68098	0.0660004
	23.6622				20.086	-3.63499	-0.69402	1.61779
	23.7266				20.0164	-3.70457	-0.744758	1.67569
Figure 4n
Exp 1	Ct	AvgCt			Ct	dCt	ddCt	RQ	Average(RQ)	Std
cysGFP act-3	22.4608	22.4165		cysGFP hsp-6	19.7113	-2.70525	0	1	0.988948	0.0594342
	22.3722				19.6518	-2.76472	-0.0594666	1.04208
	22.3916				19.8241	-2.59241	0.112844	0.924763
mtGFP act-3	23.7241	23.5641		mtGFP hsp-6	20.2137	-3.35039	-0.645133	1.56388	1.66588	0.141332
	23.4647				20.1154	-3.44868	-0.683964	1.60655
	23.5036				20.1021	-3.46205	-0.869639	1.82721
Exp 2
cysGFP act-3	23.5567	23.4973		cysGFP hsp-6	19.9185	-3.57879	0.300866	0.811765	0.929465	0.102599
	23.5255				19.6518	-3.84554	0.0341164	0.97663
	23.4098				19.6177	-3.87965	0	1
mtGFP act-3	24.4277	25.2805		mtGFP hsp-6	21.241	-4.03949	-0.460704	1.37621	1.32069	0.0632755
	24.3757				21.1109	-4.16954	-0.324004	1.2518
	27.038				20.985	-4.29548	-0.415829	1.33406
Exp 3
cysGFP act-3	23.0262	22.8751		cysGFP hsp-6	20.2789	-2.59619	0	1	0.996452	0.0143213
	22.7239				20.2664	-2.60864	-0.0124477	1.00867
	22.4569				20.307	-2.56806	0.0281311	0.98069
mtGFP act-3	23.6429	23.6111		mtGFP hsp-6	20.7304	-2.88078	-0.284591	1.21807	1.15912	0.0543429
	23.7276				20.8506	-2.76051	-0.151873	1.11101
	23.463				20.8436	-2.76755	-0.199487	1.14829
Exp 4
cysGFP act-3	23.3507	23.3241		cysGFP hsp-6	20.2729	-3.05122	0.0629032	0.957336	0.945276	0.0616458
	23.2793				20.3969	-2.92722	0.186901	0.878491
	23.3423				20.21	-3.11412	0	1
mtGFP act-3	23.774	23.7209		mtGFP hsp-6	20.6746	-3.04634	0.00487779	0.996625	1.1396	0.123896
	23.6622				20.5224	-3.1985	-0.27128	1.20688
	23.7266				20.3255	-3.39545	-0.281326	1.21531
Figure 4p
TMRE Intensity
Control RNAi	atfs-1 RNAi
14.677	5.043
13.274	6.327
9.812	12.332
10.363	6.239
15.041	4.87
5.946	6.432
11.154	4.263
14.064	4.488
14.285	6.319
9.977	7.1
9.115	4.545
17.048	6.212
10.431
8.374
7.899
25.81
5.735
8.657
Figure 4r
Muscle TMRE intensity
N2 tmre	atfs-1 (null) TMRE
11.464	14.318
9.193	4.0678
12.069	5.329
7.31	5.05
25.537	4.39
14.281	7.543
9.531	4.554
11.6	5.902
8.65	8.05
6.996	4.02
7.625	6.016
7.846	2.849
6.499	10.024
6.32	6.252
4.028	7.025
	4.026
	12.0129
	8.026
	4.862
	3.69
	5.422
	4.283
	6.879
	2.659

## Sheet: Supplementary Fig 1
Supplementary Figure 1a
	Cq value	average			Cq value	dCt	ddCt	RQ	Average(RQ)	stdev
Exp 1	ges-1				mtDNA
N2	22.0971	21.8913		N2	16.4434	-5.4479	0.271664	0.828363	1.02089	0.20378
	21.9402				16.1717	-5.71956	0	1
	21.6366				15.868	-6.02327	-0.303709	1.23431
clk-1	21.0429	21.1099		clk-1	14.6974	-6.41249	-0.964595	1.95152	1.66552	0.404453
	21.1211				14.9262	-6.18374	-0.46418	1.37953
	21.1658
Exp 2
N2	20.9031	20.8321		N2	14.5204	-6.31161	0	1	1.00281	0.0862889
	20.9923				14.3955	-6.43655	-0.124944	1.09047
	20.6008				14.644	-6.1881	0.123503	0.917956
clk-1	20.9449	20.8424		clk-1	14.3908	-6.45158	-0.139977	1.10189	1.09604	0.0173188
	21.0677				14.2557	-6.58669	-0.150139	1.10968
	20.5145				14.5479	-6.29452	-0.10642	1.07655
Exp 3
N2	22.3952	22.3537		N2	15.6635	-6.6902	0.0984864	0.934012	1.03634	0.124532
	22.3122				15.565	-6.78868	0	1
	22.1249				15.3324	-7.02134	-0.232653	1.17499
clk-1	22.4119	22.4089		clk-1	15.2773	-7.13156	-0.441364	1.35789	1.1947	0.326854
	22.1557				15.1267	-7.28216	-0.493478	1.40784
	22.6592				15.6767	-6.7322	0.289143	0.818388
Exp 4
N2	24.2107	23.9481		N2	16.9849	-6.96318	0	1	1.01056	0.029077
	23.8356				16.9235	-7.02454	-0.0613577	1.04345
	23.798				17.002	-6.94612	0.0170562	0.988247
clk-1	24.0708	24.1494		clk-1	16.7259	-7.42345	-0.460268	1.3758	1.40392	0.167456
	24.1342				16.8002	-7.34913	-0.324593	1.25231
	24.2431				16.54	-7.60939	-0.663264	1.58366
Exp 5
N2	20.9952	20.6682		N2	13.5273	-7.14092	-0.434972	1.35188	1.03246	0.304488
	20.3125				14.386	-6.28224	0.423701	0.74551
	20.6969				13.9623	-6.70595	0	1
clk-1	21.4001	21.0088		clk-1	13.4261	-7.58272	-0.441803	1.3583	1.63633	0.36045
	20.7699				14.1348	-6.87402	-0.591775	1.5071
	20.8566				13.2718	-7.73704	-1.03109	2.04357
Supplementary Figure 1b
Supplementary Figure 1d
TMRE intensity
N2 TMRE	et18 TMRE
14.369	23.348
26.541	22.021
13.317	18.611
27.592	23.832
15.332	17.024
21.804	19.993
19.867	21.454
10.905	12.011
12.217	14.391
27.302	14.741
15.501	15.268
21.243	13.55
20.594	22.94
15.579	12.842
13.798	10.056
13.031	15.33
37.11	13.904
10.667	12.024
21.347	22.901
30.347	21.963
18.412	12.288
28.013	44.179
12.545	12.725
28.556	8.685
32.375	10.582
20.939	28.555
34.394	14.803
22.884	9.8
11.862	13.344
	13.62
	14.792
	15.333
	11.894
	14.724
	23.629
	24.482
	19.461
	17.458
	20.295
	19.863
	10.952
	8.781
	7.837
	22.667
	15.052
	18.834
	18.996

## Sheet: Supplementary Fig 2
Supplementary Figure 2a
Exp 1	Cq value	average			Cq value	dCt	ddCt	RQ	Average(RQ)	stdev
N2 act-3	23.7078	23.5477		Y71B	24.2501	0.702389	0	1	1.02911	0.0504126
	23.5376				24.2836	0.73592	0	1
	23.3977				24.1629	0.615147	-0.120773	1.08732
et18 act-3	23.6634	23.6172		Y71B	23.6089	-0.00834131	-0.71073	1.63663	1.88783	0.222931
	23.6219				23.3788	-0.2384	-0.97432	1.96472
	23.5664				23.1882	-0.428997	-1.04414	2.06214
Exp 2
N2 act-3	23.8356	23.8411		Y71B	24.107	0.265865	0	1	1.00467	0.0756806
	23.8153				24.2095	0.368339	0.102474	0.931434
	23.8725				23.9925	0.151392	-0.114473	1.08258
et18 act-3	23.1125	23.5203		Y71B	23.2046	-0.315694	-0.58156	1.49647	1.42524	0.152024
	22.9269				23.2765	-0.243847	-0.612186	1.52857
	24.5215				23.349	-0.171319	-0.322712	1.25068
Exp 3
N2 act-3	23.036	22.8294		Y71B	23.7441	0.9147	0.0942973	0.936728	0.98134	0.038806
	22.6979				23.6498	0.820402	0	1
	22.7542				23.6393	0.809923	-0.0104794	1.00729
et18 act-3	23.5556	23.4947		Y71B	22.9386	-0.556063	-1.47076	2.77168	2.62622	0.764259
	23.5011				23.4673	-0.0273449	-0.847747	1.79969
	23.4273				22.5789	-0.915731	-1.72565	3.3073
Exp 1
N2 act-3	23.7078	23.5477		crls-1	22.3021	-1.24557	0.279186	0.824056	0.956864	0.117345
	23.5376				22.023	-1.52476	0	1
	23.3977				21.9573	-1.59038	-0.0656218	1.04654
et18 act-3	23.6634	23.6172		crls-1	21.4024	-2.21487	-0.9693	1.95789	1.9021	0.119251
	23.6219				21.1046	-2.51262	-0.987857	1.98324
	23.5664				21.207	-2.4102	-0.819818	1.76518
Exp 2
N2 act-3	23.8356	23.8411		crls-1	23.6344	-0.2067	0.101164	0.932281	1.01694	0.0942803
	23.8153				23.5333	-0.307864	0	1
	23.8725				23.3717	-0.469486	-0.161622	1.11854
et18 act-3	23.1125	23.5203		crls-1	22.8613	-0.659041	-0.452341	1.36826	1.26448	0.0976132
	22.9269				22.8898	-0.630569	-0.322706	1.25067
	24.5215				22.8188	-0.701535	-0.232049	1.1745
Exp 3
N2 act-3	23.036	22.8294		crls-1	21.482	-1.34733	0.135499	0.910355	0.982565	0.0652627
	22.6979				21.3465	-1.48282	0	1
	22.7542				21.2936	-1.53571	-0.0528876	1.03734
et18 act-3	23.5556	23.4947		crls-1	21.2729	-2.22175	-0.87442	1.83327	1.80935	0.0721426
	23.5011				21.1115	-2.38315	-0.900331	1.86649
	23.4273				21.1696	-2.32505	-0.789342	1.72829
Exp 4
N2 act-3	22.8819	22.8966		crls-1	21.5458	-1.3508	0.0513873	0.965008	1.07408	0.159583
	22.9977				21.4945	-1.40219	0	1
	22.8103				21.1642	-1.73245	-0.330265	1.25724
et18 act-3	23.1896	22.9408		crls-1	21.2128	-1.72801	-0.377212	1.29883	1.277	0.0591039
	22.7938				21.1358	-1.80499	-0.402806	1.32208
	22.839				20.9332	-2.00756	-0.275104	1.21008
Exp 1
N2 act-3	23.7078	23.5477		acl-3	23.6447	0.096986	0.00705203	0.995124	1.02298	0.0440895
	23.5376				23.5349	-0.0128053	-0.102739	1.07381
	23.3977				23.6376	0.0899339	0	1
et18 act-3	23.6634	23.6172		acl-3	22.7586	-0.858593	-0.955578	1.93936	2.10377	0.263195
	23.6219				22.6302	-0.98706	-0.974255	1.96463
	23.5664				22.4397	-1.1775	-1.26744	2.40733
Exp 2
N2 act-3	23.8356	23.8411		acl-3	22.9613	-0.879843	0.129969	0.913851	0.941215	0.0509496
	23.8153				22.9677	-0.873424	0.136388	0.909794
	23.8725				22.8313	-1.00981	0	1
et18 act-3	23.1125	23.5203		acl-3	22.3238	-1.19657	-0.316724	1.2455	1.23769	0.0101609
	22.9269				22.335	-1.18535	-0.31193	1.24137
	24.5215				22.2163	-1.30401	-0.294196	1.2262
Exp 3
N2 act-3	23.036	22.8294		acl-3	22.5297	-0.29968	-0.0126142	1.00878	0.968422	0.062455
	22.6979				22.6999	-0.129415	0.157651	0.896483
	22.7542				22.5423	-0.287066	0	1
et18 act-3	23.5556	23.4947		acl-3	22.5296	-0.965085	-0.665405	1.58601	1.75064	0.144986
	23.5011				22.4705	-1.02417	-0.894753	1.85929
	23.4273				22.3543	-1.14036	-0.853299	1.80663
Supplementary Figure 2b
Exp 1	Cq value	average			Cq value	dCt	ddCt	RQ	Average(RQ)	stdev
N2 act-3	22.7742	22.7356		hsp-6	19.8031	-2.93249	0.0583941	0.960333	1.00494	0.0472678
	22.7211				19.7447	-2.99089	0	1
	22.7114				19.6681	-3.06742	-0.0765324	1.05448
et18 act-3	23.0588	23.104		hsp-6	18.7928	-4.31126	-1.37876	2.60045	2.53717	0.13707
	23.2165				18.8623	-4.24178	-1.25089	2.37989
	23.0369				18.6409	-4.46312	-1.3957	2.63116
null l3	23.0971	22.9788		hsp-6	21.504	-1.47482	1.45768	0.364079	0.40291	0.0347079
	22.8002				21.2025	-1.77636	1.21453	0.430914
	23.0392				21.1846	-1.79421	1.27321	0.413737
Exp 2
N2 act-3	24.7108	24.5103		N2 act-3	22.9966	22.9966	0	1	1	0
	24.4584				22.8649	22.8649	0	1
	24.3615				22.7599	22.7599	0	1
et18	24.4289	24.2598		et18	21.0321	-3.22773	-1.71407	3.28086	3.35645	0.13728
	24.1877				20.9036	-3.35625	-1.71087	3.27359
	24.1628				20.696	-3.56383	-1.81349	3.51492
null	23.9954	23.9318		null	23.1613	-0.770494	0.743162	0.597428	0.579475	0.0217802
	23.9015				23.058	-0.873739	0.771644	0.58575
	23.8984				23.0302	-0.901539	0.848802	0.555246
Exp 3
N2 act-3	22.9605	22.8005		hsp-6	20.3616	-2.43885	0.227886	0.853885	0.934366	0.07418
	22.8553				20.1337	-2.66674	0	1
	22.5856				20.2089	-2.59154	0.0751974	0.949212
et18 act-3	23.1474	23.2435		hsp-6	19.0476	-4.19589	-1.75704	3.38003	3.00369	0.342
	23.4351				19.0312	-4.21229	-1.54555	2.91916
	23.1479				19.2126	-4.03084	-1.4393	2.71189
null l3	22.7155	22.6749		hsp-6	20.4742	-2.20068	0.238169	0.84782	0.733644	0.109074
	22.72				20.6736	-2.00134	0.665401	0.630514
	22.5892				20.5521	-2.1228	0.468735	0.722598
Supplementary Figure 2c
Exp 1	Cq value	average			Cq value	dCt	ddCt	RQ	Average(RQ)	stdev
N2 act-3	23.4828	23.3155		tim-17	20.3424	-2.97311	0	1	1	0
	23.2157				20.2647	-3.05085	0	1
	23.2481				20.1544	-3.16112	0	1
et18	23.7883	23.6084		tim-17	19.4473	-4.16113	-1.18802	2.27839	2.35912	0.0849234
	23.5374				19.2662	-4.34227	-1.29142	2.4477
	23.4996				19.2139	-4.39457	-1.23345	2.35128
null	23.4475	23.3446		tim-17	20.8192	-2.52548	0.447634	0.733244	0.754121	0.0184165
	23.3687				20.6877	-2.65692	0.393929	0.761054
	23.2177				20.5642	-2.78042	0.3807	0.768065
Exp 2
N2 act-3	24.7108	24.5103		tim-17	21.1955	-3.31477	0.237363	0.848294	0.973808	0.114683
	24.4584				20.9581	-3.55213	0	1
	24.3615				20.8563	-3.65396	-0.101824	1.07313
et18	24.4289	24.2598		tim-17	20.0816	-4.17817	-0.863399	1.81932	1.75728	0.0603614
	24.1877				19.8972	-4.3626	-0.81047	1.75378
	24.1628				19.8414	-4.41843	-0.764473	1.69875
null	23.9954	23.9318		tim-17	21.4801	-2.45165	0.863121	0.549762	0.497142	0.0455792
	23.9015				21.4692	-2.46259	1.08954	0.469911
	23.8984				21.3617	-2.57006	1.08389	0.471754
Exp 3
N2 act-3	22.9605	22.8005		tim-23	19.9834	-2.81708	0	1	1.05048	0.0902268
	22.8553				19.988	-2.81245	0.00463178	0.996795
	22.5856				19.7759	-3.02454	-0.207456	1.15465
et18 act-3	23.1474	23.2435		tim-23	19.4422	-3.80124	-0.984157	1.97816	2.25917	0.335607
	23.4351				19.0355	-4.20794	-1.39549	2.63077
	23.1479				19.1022	-4.14128	-1.11674	2.16857
null l3	22.7155	22.6749		tim-23	20.2041	-2.47078	0.346306	0.786596	0.861144	0.0754607
	22.72				19.9556	-2.71932	0.0931323	0.937485
	22.5892				19.869	-2.80586	0.218679	0.859352
Supplementary Figure 2d
Exp 1	Cq value	average			Cq value	dCt	ddCt	RQ	Average(RQ)	stdev
N2 act-3	22.7742	22.7356		tsfm-1	20.5676	-2.16791	0.139198	0.908023	1.03589	0.149092
	22.7211				20.4284	-2.30711	0	1
	22.7114				20.1658	-2.56973	-0.262619	1.19965
et18 act-3	23.0588	23.104		tsfm-1	19.2702	-3.83381	-1.66589	3.1731	2.68576	0.425009
	23.2165				19.5387	-3.56534	-1.25823	2.39202
	23.0369				19.2169	-3.88712	-1.31739	2.49215
null l3	23.0971	22.9788		tsfm-1	20.518	-2.4608	-0.292887	1.22509	0.866358	0.311843
	22.8002				21.1577	-1.82112	0.485993	0.714005
	23.0392				21.0086	-1.97022	0.599507	0.65998
Exp 2
N2 act-3	24.7108	24.5103		tsfm-1	21.1761	-3.33416	0	1	1	0
	24.4584				21.1625	-3.3478	0	1
	24.3615				21.157	-3.35327	0	1
et18	24.4289	24.2598		tsfm-1	19.6848	-4.57502	-1.24086	2.3634	2.54388	0.166225
	24.1877				19.484	-4.77578	-1.42798	2.69069
	24.1628				19.5405	-4.71927	-1.366	2.57755
null	23.9954	23.9318		tsfm-1	21.9047	-2.02709	1.30707	0.404141	0.434293	0.0302822
	23.9015				21.7881	-2.14367	1.20412	0.434033
	23.8984				21.6841	-2.24766	1.10562	0.464704
Exp 3
N2 act-3	23.4828	23.3155		tsfm-1	20.0426	-3.27295	0	1	1	0
	23.2157				19.7013	-3.61418	0	1
	23.2481				19.7921	-3.52347	0	1
et18	23.7883	23.6084		tsfm-1	19.1931	-4.41537	-1.14242	2.20751	2.35021	0.141968
	23.5374				18.7606	-4.84788	-1.23369	2.35168
	23.4996				18.768	-4.84044	-1.31697	2.49143
null	23.4475	23.3446		tsfm-1	21.6585	-1.6861	1.58686	0.332896	0.33787	0.0077443
	23.3687				21.3129	-2.03176	1.58242	0.33392
	23.2177				21.349	-1.99561	1.52786	0.346792
Supplementary Figure 2e
NDUFS3/TUBULIN
n2	null	et18
100	58.711	106.818
100	61.0405	134.705
100	58.44	56.6982
100		130.8

## Sheet: Supplementary Fig 3
Supplementary Figure 3a
GFP intensity
hsp-6Pr::GFP	atfs-1R/R; hsp-6pr::GFP	atfs-1 (et18);hsp-6pr::GFP
15.227	10.381	56.845
17.485	10.666	46.718
14.465	9.758	72.157
14.941	8.71	78.245
15.682	9.994	65.748
30.768	9.827	63.503
14.855	10.719	51.573
23.711	11.532	51.158
12.71	11.227	61.707
14.898
10.424
Supplementary Figure 3b
Exp 1	Cq value	average			Cq value	dCt	ddCt	RQ	Average(RQ)	stdev
N2 act-3	22.9479	23.1136		tim-23	19.9708	-3.14277	0	1	1.05295	0.0505824
	23.0254				19.8894	-3.22423	-0.0814634	1.05809
	23.3675				19.8323	-3.28128	-0.138517	1.10077
atfs-1 (RR) act-3	23.4008	23.3414		tim-23	22.1758	-1.16562	1.97715	0.253991	0.297032	0.0407899
	23.2938				21.6944	-1.64697	1.57726	0.335118
	23.3297				21.7876	-1.55384	1.72744	0.301987
Exp 2
N2 act-3	22.5576	22.569		tim-23	19.6396	-2.92939	0	1	1.01223	0.031956
	22.6601				19.6568	-2.91226	0.0171332	0.988194
	22.4894				19.5713	-2.99771	-0.0683188	1.04849
atfs-1 (RR) act-3	22.2344	22.2447		tim-23	20.2712	-1.97352	0.955872	0.51553	0.470099	0.0405224
	22.2183				20.5245	-1.72022	1.19204	0.437683
	22.2814				20.3764	-1.86825	1.12946	0.457086
Exp 3
N2 act-3	25.0992	24.4701		tim-23	20.5263	-3.94378	0	1	1.00741	0.0174206
	24.3663				20.4874	-3.98266	-0.0388733	1.02731
	23.9447				20.5336	-3.93644	0.00734688	0.99492
atfs-1 (RR) act-3	23.6488	23.5856		tim-23	20.1265	-3.45911	0.484676	0.714658	0.749617	0.0318798
	23.522				20.0043	-3.58124	0.401421	0.757112
	23.586				20.013	-3.57258	0.363862	0.777082
Supplementary Figure 3c
Exp 1	Cq value	average			Cq value	dCt	ddCt	RQ	Average(RQ)	stdev
N2 act-3	22.9479	23.1136		hsp-6	21.6597	-1.45387	0	1	1.16807	0.156057
	23.0254				21.2719	-1.84167	-0.387796	1.30839
	23.3675				21.4017	-1.71186	-0.257991	1.19581
atfs-1 (RR) act-3	23.4008	23.3414		hsp-6	23.0977	-0.24369	1.21018	0.432213	0.364948	0.0607225
	23.2938				23.1701	-0.171317	1.67035	0.314176
	23.3297				23.1505	-0.190905	1.52096	0.348454
Exp 2
N2 act-3	22.5576	22.569		hsp-6	21.3911	-1.17792	0	1	1.05081	0.0800092
	22.6601				21.3776	-1.1914	-0.013477	1.00939
	22.4894				21.1982	-1.37079	-0.192868	1.14303
atfs-1 (RR) act-3	22.2344	22.2447		hsp-6	21.8987	-0.346033	0.831886	0.561795	0.535112	0.039119
	22.2183				21.9071	-0.33762	0.853776	0.553335
	22.2814				21.9024	-0.342246	1.02854	0.490206
Exp 3
N2 act-3	23.6913	23.7771		hsp-6	24.2021	0.425027	0	1	1.12343	0.109517
	23.8677				23.9283	0.151251	-0.273776	1.20897
	23.7723				23.9863	0.209254	-0.215773	1.16133
atfs-1 (RR) act-3	23.5921	23.5033		hsp-6	25.08	1.57667	1.15165	0.450111	0.394141	0.056421
	23.3656				25.2225	1.71923	1.56798	0.33728
	23.5522				25.0525	1.54921	1.33996	0.395033
Exp 4
N2 act-3	25.0992	24.4701		hsp-6	21.0286	-3.4415	0	1	1.31388	0.275968
	24.3663				20.5194	-3.95064	-0.509146	1.42321
	23.9447				20.426	-4.04408	-0.602586	1.51844
atfs-1 (RR) act-3	23.6488	23.5856		hsp-6	21.1105	-2.47512	0.966379	0.511789	0.407254	0.09053
	23.522				21.1286	-2.45701	1.49364	0.355116
	23.586				21.0362	-2.54939	1.49469	0.354857
Supplementary Figure 3d
GFP intensity
hsp-6Pr::GFP	atfs-1R/R; hsp-6pr::GFP	hsp-6Pr::GFP eTbR 50ug/ml	atfs-1R/R; hsp-6pr::GFP EtBr 50ug/ml	hsp-6Pr::GFP timm-23 RNAi	atfs-1R/R; hsp-6pr::GFP timm-23 RNAi
8.05	5.14	56.346	11.227	45.056	24.669
6.859	4.732	20.573	6.509	12.376	50.638
8.367	3.818	34.628	7.851	18.993	51.501
9.691	3.943	48.238	12.818	25.188	35.717
7.909	4.564	36.547	6.685	21.654	13.534
				19.736	28.19
				24.408	13.34
				28.505	26.967
				20.547	28.448
				42.592
Supplementary Figure 3e
TMRE intensity
n2	atfs-1 (RR)
5.256	4.893
14.354	5.168
8.381	4.593
12.041	5.25
20.128	3.616
12.04	7.611
10.479
15.855
11.386
15.497

## Sheet: Supplementary Figure 4
Supplementary Figure 4c
Exp 1	Ct	AvgCt			Ct	dCt	ddCt	RQ	Average(RQ)	Std
N2	22.8903	22.9615		hsp-6	19.1398	-3.82173	0	1	1	0
	23.0716				19.0619	-3.89962	0	1
	22.9225				19.0695	-3.89201	0	1
N2 spg-7	23.8068	23.7404		hsp-6	18.4987	-5.2417	-1.41997	2.67581	2.74568	0.0613796
	23.7366				18.3707	-5.3697	-1.47008	2.77037
	23.6777				18.3676	-5.37273	-1.48072	2.79088
daf-2	24.1173	24.2117		hsp-6	21.0854	-3.12629	0.695438	0.617522	0.586981	0.0451239
	24.3021				21.214	-2.99764	0.901983	0.535151
	24.2155				21.0369	-3.17479	0.717218	0.608269
daf-2 spg-7	23.7842	23.7034		hsp-6	21.836	-1.86734	1.95438	0.258031	0.264324	0.0099578
	23.62				21.662	-2.04134	1.85828	0.275804
	23.7058				21.7596	-1.94379	1.94822	0.259136
Exp 2
N2	24.1827	24.1607		hsp-6	20.8122	-3.34857	0.0315135	0.978393	1.00122	0.0610031
	24.182				20.8472	-3.31353	0.0665556	0.954915
	24.1174				20.6826	-3.47815	-0.0980691	1.07034
N2 spg-7	24.8778	24.8589		hsp-6	20.4222	-4.43662	-1.05654	2.07994	2.06792	0.0896282
	24.8432				20.3738	-4.48504	-1.10496	2.15093
	24.8556				20.4985	-4.36039	-0.980309	1.97289
daf-2	23.1922	23.1946		hsp-6	20.0325	-3.16206	0.218021	0.859744	0.835764	0.0273215
	23.2141				20.0634	-3.13116	0.24892	0.841526
	23.1775				20.1256	-3.06897	0.311112	0.80602
daf-2 spg-7	24.3342	24.6704		hsp-6	21.726	-2.94434	0.43574	0.739314	0.768144	0.029237
	24.6754				21.6162	-3.05413	0.325952	0.797772
	25.0016				21.6723	-2.99803	0.382051	0.767346
Exp 3
N2	23.2291	22.9808		hsp-6	20.0791	-2.90168	0.125811	0.916489	1.00308	0.0969294
	23.0225				19.8056	-3.17517	-0.147683	1.10779
	22.6908				19.9752	-3.00561	0.0218724	0.984954
N2 spg-7	25.5277	25.575		hsp-6	21.2449	-4.33009	-1.3026	2.46673	2.63415	0.167789
	25.5996				21.1506	-4.42442	-1.39693	2.6334
	25.5977				21.0609	-4.5141	-1.48662	2.80231
daf-2	23.3591	23.3243		hsp-6	22.3808	-0.943506	2.08398	0.235863	0.260021	0.0209433
	23.3675				22.1695	-1.15477	1.87272	0.273059
	23.2462				22.1797	-1.1446	1.88289	0.27114
daf-2 spg-7	24.6701	24.5513		hsp-6	22.0186	-2.5327	0.49479	0.709665	0.691087	0.0236151
	24.5313				22.0403	-2.51103	0.516461	0.699085
	24.4525				22.1135	-2.43785	0.589633	0.664512
Exp 4
N2	23.2219	23.0129		hsp-6	19.0229	-3.98999	0.224503	0.85589	1.00591	0.129971
	22.7728				18.6813	-4.33153	-0.117044	1.08451
	23.0439				18.6909	-4.32195	-0.107459	1.07733
N2 spg-7	23.3776	23.3617		hsp-6	18.1788	-5.18293	-0.968443	1.95673	2.03605	0.0930917
	23.4151				18.0506	-5.31111	-1.09663	2.13854
	23.2923				18.1379	-5.22376	-1.00927	2.0129
daf-2	23.77	23.7257		hsp-6	20.9963	-2.72935	1.48514	0.357214	0.382699	0.0300887
	23.6464				20.9263	-2.79942	1.41507	0.374992
	23.7608				20.7769	-2.94877	1.26572	0.415892
daf-2 spg-7	24.1009	24.0841		hsp-6	21.6736	-2.41056	1.80393	0.286394	0.336241	0.048764
	24.0617				21.4325	-2.65165	1.56284	0.338484
	24.0898				21.2511	-2.83308	1.38141	0.383845
Supplementary Figure 4d
Exp 1	Ct	AvgCt			Ct	dCt	ddCt	RQ	Average(RQ)	Std
N2	24.1827	24.1607		atfs-1	22.504	-1.65672	0	1	0.979768	0.0227508
	24.182				22.527	-1.63369	0.0230287	0.984164
	24.1174				22.5702	-1.5905	0.0662158	0.95514
N2 spg-7	24.8778	24.8589		atfs-1	22.5699	-2.28892	-0.632207	1.54993	1.62265	0.132995
	24.8432				22.6005	-2.25836	-0.624675	1.54186
	24.8556				22.4396	-2.41925	-0.828751	1.77615
daf-2	23.1922	23.1946		atfs-1	23.1889	-0.00567687	1.65104	0.318411	0.354433	0.0338129
	23.2141				22.9362	-0.258441	1.37525	0.385487
	23.1775				23.0804	-0.114164	1.47634	0.3594
daf-2 spg-7	24.3342	24.6704		atfs-1	23.0883	-1.58206	0.0746585	0.949567	1.00552	0.0515647
	24.6754				22.9647	-1.70563	-0.0719391	1.05113
	25.0016				23.0572	-1.6132	-0.0227032	1.01586
Exp 2
N2	23.2291	22.9808		atfs-1	21.2944	-1.68642	0	1	1.04639	0.0442984
	23.0225				21.1724	-1.80843	-0.122007	1.08825
	22.6908				21.2227	-1.75808	-0.0716618	1.05093
N2 spg-7	25.5277	25.575		atfs-1	22.6363	-2.93868	-1.25226	2.38215	2.38362	0.234838
	25.5996				22.6626	-2.91244	-1.10401	2.14952
	25.5977				22.4278	-3.1472	-1.38912	2.61919
daf-2	23.3591	23.3243		atfs-1	23.0057	-0.318555	1.36786	0.387464	0.408866	0.0428796
	23.3675				22.9084	-0.415909	1.39252	0.380899
	23.2462				22.692	-0.632237	1.12584	0.458234
daf-2 spg-7	24.6701	24.5513		atfs-1	23.0461	-1.5052	0.181224	0.881955	0.879653	0.0439663
	24.5313				23.0038	-1.54755	0.260877	0.83458
	24.4525				22.9097	-1.64158	0.1165	0.922423
Exp 3
N2	23.1992	22.8219		atfs-1	21.5195	-1.30233	0	1	1.11315	0.0981083
	22.8867				21.2994	-1.52251	-0.220178	1.16488
	22.3797				21.2874	-1.53446	-0.232127	1.17457
N2 spg77	24.0424	23.8783		atfs-1	21.8634	-2.01492	-0.712588	1.63874	1.59105	0.0689342
	24.0055				21.7594	-2.11899	-0.596473	1.51202
	23.5871				21.6457	-2.23259	-0.698131	1.6224
daf-2	27.4376	27.4728		atfs-1	27.6501	0.177277	1.47961	0.358585	0.391773	0.0287729
	27.5584				27.2376	-0.235182	1.28733	0.409708
	27.4223				27.2351	-0.237654	1.29681	0.407026
daf-2; spg7	26.5286	26.4155		atfs-1	26.228	-0.187528	1.11481	0.461753	0.434588	0.0242969
	26.2749				26.1204	-0.295084	1.22743	0.427078
	26.443				26.1501	-0.265411	1.26905	0.414933
Supplementary Figure 4e
Exp 1	Ct	AvgCt			Ct	dCt	ddCt	RQ	Average(RQ)	Std
N2	22.8903	22.9615		gfm-1	22.5268	-0.43471	0.567253	0.6749	1.10037	0.615069
	23.0716				22.2447	-0.716747	0.285216	0.820619
	22.9225				21.107	-1.85443	-0.85247	1.80559
N2 spg-7	23.8068	23.7404		gfm-1	21.1051	-2.63527	-1.6333	3.10222	3.16206	0.0562007
	23.7366				21.0542	-2.68621	-1.68425	3.21373
	23.6777				21.0738	-2.66655	-1.66458	3.17022
daf-2	24.1173	24.2117		gfm-1	23.7418	-0.469836	0.532127	0.691534	0.704927	0.014918
	24.3021				23.7197	-0.492004	0.50996	0.702242
	24.2155				23.6816	-0.530046	0.471918	0.721006
daf-2 spg-7	23.7842	23.7034		gfm-1	25.4308	1.72743	2.7294	0.150789	0.27564	0.156324
	23.62				24.8523	1.14897	2.15094	0.225166
	23.7058				23.8503	0.146946	1.14891	0.450966
Exp 2
N2	24.1827	24.1607		gfm-1	23.3899	-0.770869	0.0734054	0.950392	1.00065	0.0437082
	24.182				23.2854	-0.875312	-0.0310375	1.02175
	24.1174				23.2741	-0.886642	-0.0423678	1.0298
N2 spg-7	24.8778	24.8589		gfm-1	23.7202	-1.13865	-0.294377	1.22636	1.40211	0.164654
	24.8432				23.3797	-1.47913	-0.634859	1.55279
	24.8556				23.5014	-1.35745	-0.513177	1.42719
daf-2	23.1922	23.1946		gfm-1	21.0504	-2.14424	-1.29997		0.430346	0.0630382
	23.2141				23.7245	0.529907	1.37418	0.385771
	23.1775				23.4246	0.229966	1.07424	0.474921
daf-2 spg-7	24.3342	24.6704		gfm-1	24.3641	-0.306269	0.538005	0.688722	0.74386	0.0481252
	24.6754				24.2117	-0.458621	0.385654	0.765432
	25.0016				24.1893	-0.481049	0.363226	0.777424
Exp 3
N2	23.2291	22.9808		gfm-1	23.4853	0.504528	0.141639	0.906489	1.0042	0.113666
	23.0225				23.1687	0.187914	-0.174975	1.12895
	22.6908				23.377	0.396226	0.0333366	0.977158
N2 spg-7	25.5277	25.575		gfm-1	24.5243	-1.05074	-1.41363	2.66406	2.80345	0.159248
	25.5996				24.4684	-1.10662	-1.46951	2.76927
	25.5977				24.364	-1.21097	-1.57386	2.97701
daf-2	23.3591	23.3243		gfm-1	24.7627	1.43843	1.07554	0.474494	0.561373	0.0786041
	23.3675				24.3593	1.03506	0.672168	0.627563
	23.2462				24.4679	1.14364	0.780753	0.582063
daf-2 spg-7	24.6701	24.5513		gfm-1	24.9749	0.423615	0.0607265	0.958781	0.943015	0.0179318
	24.5313				24.9931	0.441826	0.0789369	0.946755
	24.4525				25.029	0.477693	0.114804	0.923508
	24.0898				23.742	-0.342135	1.5123	0.350552
Supplementary Figure 4f
Exp 1	Ct	AvgCt			Ct	dCt	ddCt	RQ	Average(RQ)	Std
N2	22.8903	22.9615		tsfm-1	19.4562	-3.50526	0	1	0.99205	0.0358978
	23.0716				19.423	-3.53849	-0.0332375	1.02331
	22.9225				19.5259	-3.43557	0.0696891	0.952843
N2 spg-7	23.8068	23.7404		tsfm-1	18.8646	-4.87581	-1.37055	2.58569	2.83357	0.236627
	23.7366				18.6869	-5.05348	-1.51499	2.85797
	23.6777				18.6927	-5.04771	-1.61214	3.05705
daf-2	24.1173	24.2117		tsfm-1	21.2476	-2.9641	0.541153	0.687221	0.67412	0.0282385
	24.3021				21.3132	-2.89849	0.640004	0.641711
	24.2155				21.3043	-2.90739	0.52818	0.693429
daf-2 spg-7	23.7842	23.7034		tsfm-1	21.8702	-1.83317	1.67209	0.313799	0.375768	0.0615154
	23.62				21.5734	-2.12993	1.40856	0.376686
	23.7058				21.4627	-2.24068	1.19489	0.436819
Exp 2
N2	24.1827	24.1607		tsfm-1	21.0941	-3.06666	0.154872	0.898212	1.00814	0.160987
	24.182				20.6847	-3.47603	-0.2545	1.19292
	24.1174				21.0388	-3.1219	0.0996282	0.933273
N2 spg-7	24.8778	24.8589		tsfm-1	20.129	-4.72987	-1.50834	2.84483	2.99547	0.13455
	24.8432				20.0033	-4.85553	-1.634	3.10372
	24.8556				20.0343	-4.82458	-1.60305	3.03785
daf-2	23.1922	23.1946		tsfm-1	23.4566	0.262052	3.48358	0.0894002	0.285746	0.170616
	23.2141				21.4078	-1.78676	1.43477	0.369907
	23.1775				21.3025	-1.89211	1.32941	0.39793
daf-2 spg-7	24.3342	24.6704		tsfm-1	22.3369	-2.3335	0.888024	0.540354	0.536314	0.00970035
	24.6754				22.3778	-2.29259	0.928933	0.525246
	25.0016				22.3289	-2.34146	0.880069	0.543341
Exp 3
N2	23.2291	22.9808		tsfm-1	21.2143	-1.76646	0.193727	0.874344	1.00544	0.127299
	23.0225				20.8461	-2.13468	-0.174492	1.12857
	22.6908				21.0014	-1.97942	-0.0192343	1.01342
N2 spg-7	25.5277	25.575		tsfm-1	21.7948	-3.78026	-1.82007	3.53099	3.8206	0.255749
	25.5996				21.6093	-3.96574	-2.00555	4.01541
	25.5977				21.6457	-3.92935	-1.96916	3.9154
daf-2	23.3591	23.3243		tsfm-1	22.5882	-0.736055	1.22413	0.428054	0.427392	0.0392449
	23.3675				22.7306	-0.59365	1.36654	0.387821
	23.2462				22.4648	-0.859525	1.10066	0.466302
daf-2 spg-7	24.6701	24.5513		tsfm-1	22.1247	-2.42664	-0.466455	1.38171	1.51802	0.12005
	24.5313				21.9059	-2.64546	-0.685275	1.60801
	24.4525				21.9456	-2.60574	-0.645554	1.56434
	24.0898				21.5781	-2.50604	0.929528	0.52503
Supplementary Figure 4g
Exp 1	Ct	AvgCt			Ct	dCt	ddCt	RQ	Average(RQ)	Std
N2	24.1827	24.1607		timm-17	20.9649	-3.19583	0.153767	0.8989	1.00303	0.094302
	24.182				20.6965	-3.4642	-0.114596	1.08267
	24.1174				20.7719	-3.38877	-0.0391718	1.02752
N2 spg-7	24.8778	24.8589		timm-17	20.128	-4.73083	-1.38123	2.6049	2.5281	0.0683974
	24.8432				20.1841	-4.67478	-1.32518	2.50564
	24.8556				20.2026	-4.6563	-1.3067	2.47375
daf-2	23.1922	23.1946		timm-17	24.3342	1.13956	4.48916	0.0445274	0.388683	0.298449
	23.2141				20.6403	-2.55433	0.795273	0.576234
	23.1775				20.7199	-2.47469	0.874912	0.545287
daf-2 spg-7	24.3342	24.6704		timm-17	21.9549	-2.71551	0.634092	0.644346	0.93803	0.254544
	24.6754				21.2169	-3.45344	-0.103843	1.07463
	25.0016				21.1897	-3.48068	-0.131077	1.09511
Exp 2
N2	23.2291	22.9808		timm-17	19.6002	-3.38063	-0.0470208	1.03313	1.00054	0.0398922
	23.0225				19.712	-3.26877	0.064842	0.95605
	22.6908				19.6294	-3.35143	-0.0178211	1.01243
N2 spg-7	25.5277	25.575		timm-17	21.7141	-3.86093	-0.52732	1.44125	1.37531	0.0696139
	25.5996				21.8601	-3.71493	-0.381315	1.30253
	25.5977				21.7745	-3.80054	-0.46693	1.38217
daf-2	23.3591	23.3243		timm-17	21.7281	-1.5962	1.73742	0.299906	0.332268	0.0340281
	23.3675				21.4339	-1.8904	1.44321	0.367748
	23.2462				21.5938	-1.73043	1.60318	0.32915
daf-2 spg-7	24.6701	24.5513		timm-17	22.0265	-2.52477	0.80884	0.570841	0.666484	0.0833612
	24.5313				21.7222	-2.82912	0.504494	0.704908
	24.4525				21.6842	-2.86708	0.466528	0.723704
Exp 3								1
N2	23.2219	23.0129		timm-17	19.5452	-3.46762	0.0468195	0.968068	1.00064	0.0442083
	22.7728				19.5233	-3.48954	0.0248974	0.982891
	23.0439				19.4267	-3.58616	-0.0717169	1.05097
N2 spg-7	23.3776	23.3617		timm-17	18.604	-4.75774	-1.2433	2.3674	2.28419	0.116473
	23.4151				18.6244	-4.73731	-1.22286	2.3341
	23.2923				18.7422	-4.61951	-1.10506	2.15108
daf-2	23.77	23.7257		timm-17	22.2677	-1.45805	2.0564	0.240416	0.259535	0.0175155
	23.6464				22.136	-1.58967	1.92477	0.263382
	23.7608				22.0748	-1.65093	1.86351	0.274807
daf-2 spg-7	24.1009	24.0841		timm-17	22.2958	-1.78834	1.72611	0.302267	0.31137	0.0233436
	24.0617				22.3361	-1.74809	1.76635	0.293951
	24.0898				22.1351	-1.94909	1.56536	0.337894
Supplementary Figure 4k
Exp 1	Ct	AvgCt			Ct	dCt	ddCt	RQ	Average(RQ)	Std
N2 act-3	23.3814	23.2485		gfm-1	22.7387	-0.509733	0	1	0.805643	0.323371
	23.2237				22.7612	-0.48731	0.022423	0.984578
	23.1403				23.9484	0.699988	1.20972	0.432352
rsks-1 (ok1255) act-3	22.6123	22.5834		gfm-1	23.1497	0.566332	1.07607	0.474321	0.741724	0.398413
	22.4797				22.9554	0.371972	0.859282	0.551227
	22.6581				23.0208	0.437405	-0.262583	1.19962
Exp 2
N2 act-3	23.87	23.83		gfm-1	23.0184	-0.811644	0.214061	0.96	1.02	0.07
	23.82				22.6965	-1.13349	-0.107785	1.1
	23.81				22.8043	-1.0257	0	1
rsks-1 (ok1255) act-3	23.4975	23.4843		gfm-1	23.576	0.0917344	0.903378	0.534633	0.487441	0
	23.4803				23.4324	-0.0518301	1.08166	0.472485
	23.475				23.594	0.109709	1.13541	0.455204
Exp 3
N2 act-3	35.3113	34.7096		gfm-1	32.6316	-2.07797	-0.604865	1.52084	1.13864	0.335124
	35.0916				33.3964	-1.31319	0.159912	0.89508
	33.7257				33.2364	-1.4731	0	1
rsks-1 (ok1255) act-3	29.509	29.2305		gfm-1	29.1609	-0.0695605	2.00841	0.248548	0.44284	0.173968
	29.073				28.9295	-0.301012	1.01218	0.495797
	29.1094				28.5329	-0.697572	0.775529	0.584174
Exp 4
N2 act-3	22.7344	22.6193		gfm-1	22.199	-0.420277	0.240769	0.846294	0.987439	0.135302
	22.5424				21.9582	-0.661046	0	1
	22.581				21.7999	-0.819412	-0.158366	1.11602
rsks-1 (ok1255) act-3	23.1798	23.2305		gfm-1	24.1475	0.91703	1.33731	0.395759	0.350893	0.0390644
	23.2888				24.1935	0.963032	1.62408	0.324417
	23.2229				23.9996	0.769145	1.58856	0.332504
Exp 5
N2 act-3	23.843	23.7142		gfm-1	24.9307	1.2165	0.570282	0.673485	0.893367	0.190452
	23.6849				24.3509	0.63671	-0.00951187	1.00661
	23.6147				24.3604	0.646222	0	1
rsks-1 (ok1255) act-3	21.8059	22.5749		gfm-1	24.8346	2.25965	1.04314	0.485269	0.382719	0.089317
	23.0409				24.8468	2.27183	1.63512	0.321944
	22.8779				24.7735	2.19861	1.55239	0.340945
Supplementary Figure 4l
Exp 1	Ct	AvgCt			Ct	dCt	ddCt	RQ	Average(RQ)	Std
N2 act-3	23.3814	23.2485		tsfm-1	19.9393	-3.30914	0	1	1.00647	0.0136785
	23.2237				19.9077	-3.3408	-0.031654	1.02218
	23.1403				19.9433	-3.30514	0.00400608	0.997227
rsks-1 (ok1255) act-3	22.6123	22.5834		tsfm-1	20.0723	-2.51107	0.798072	0.575117	0.601999	0.0257387
	22.4797				19.9689	-2.61452	0.726276	0.604462
	22.6581				19.953	-2.63033	0.674804	0.626418
Exp 2
N2 act-3	23.87	23.83		tsfm-1	20.066	-3.76395	0.0425063	0.970967	1.02	0.07
	23.82				20.0235	-3.80646	0	1
	23.81				20.0131	-3.81691	-0.0104523	1.00727
rsks-1 (ok1255) act-3	23.4975	22.58		tsfm-1	20.0638	-2.51621	1.24774	0.421106	0.388441	0
	23.4803				20.1704	-2.40958	1.39688	0.37975
	23.475				20.2192	-2.36077	1.45614	0.364466
Exp 3
N2 act-3	35.3113	34.7096		tsfm-1	34.2663	-0.443202	-0.0363726	1.02553	0.919291	0.162405
	35.0916				34.3027	-0.406829	0	1
	33.7257				34.7521	0.0425806	0.44941	0.732342
rsks-1 (ok1255) act-3	29.509	29.2305		tsfm-1	32.0344	2.80389	3.24709	0.105324	0.186582	0.0787673
	29.073				31.2058	1.97531	2.38214	0.191825
	29.1094				31.2022	1.97166	1.92908	0.262597
Exp 4
N2 act-3	22.73	22.6167		tsfm-1	19.3296	-3.28709	0	1	1.01208	0.0222611
	22.54				19.2761	-3.34058	-0.0534894	1.03777
	22.58				19.3318	-3.28489	0.00220255	0.998474
rsks-1 (ok1255) act-3	23.1798	23.2305		tsfm-1	20.6922	-2.53833	0.74876	0.595115	0.570844	0.02927
	23.2888				20.7833	-2.44717	0.893413	0.538339
	23.2229				20.7338	-2.49672	0.788168	0.579079
Exp 5
N2 act-3	23.843	23.7142		tsfm-1	21.2412	-2.47299	0	1	1.00292	0.0614845
	23.6849				21.1492	-2.56495	-0.091955	1.06581
	23.6147				21.3259	-2.38824	0.0847491	0.942949
rsks-1 (ok1255) act-3	21.8059	22.5749		tsfm-1	20.2773	-2.2976	0.175391	0.885527	0.882537	0.0154122
	23.0409				20.2178	-2.35713	0.207813	0.865849
	22.8779				20.3447	-2.23019	0.158052	0.896235
Supplementary Figure 4m
Exp 1	Ct	AvgCt			Ct	dCt	ddCt	RQ	Average(RQ)	Std
N2 act-3	23.3222	23.3042		timm-17	19.5067	-3.79753	0.0904763	0.939213	0.984847	0.0402565
	23.1823				19.3943	-3.90995	-0.0219449	1.01533
	23.4082				19.4162	-3.88801	0	1
rsks-1 (ok1255) act-3	22.6542	22.5897		timm-17	19.3833	-3.20639	0.591142	0.663817	0.62468	0.0348453
	22.6899				19.4238	-3.16582	0.744136	0.597025
	22.4248				19.4072	-3.18243	0.70558	0.613196
Exp 2
N2 act-3	22.9797	22.9509		timm-17	19.3182	-3.63272	0.0255601	0.982439	0.995444	0.0114292
	22.944				19.287	-3.66388	-0.00560422	1.00389
	22.929				19.2926	-3.65828	0	1
rsks-1 (ok1255) act-3	22.6365	22.7333		timm-17	19.5723	-3.16106	0.471661	0.721134	0.700783	0.0253061
	22.8076				19.642	-3.09138	0.572505	0.672448
	22.7559				19.5717	-3.16166	0.496615	0.708768
Exp 3
N2 act-3	35.3113	34.7096		timm-17	33.5095	-1.20004	0.608739	0.65577	0.915024	0.228917
	35.0916				32.9008	-1.80878	0	1
	33.7257				32.7774	-1.93218	-0.123403	1.0893
rsks-1 (ok1255) act-3	29.509	29.2305		timm-17	31.161	1.93047	3.13051	0.114189	0.117097	0.0132443
	29.073				30.348	1.11749	2.92627	0.131554
	29.1094				30.5423	1.31183	3.24401	0.105549
Exp 4
N2 act-3	22.7344	22.6193		timm-17	19.7244	-2.89488	0	1	1.04109	0.113297
	22.5424				19.7922	-2.82704	0.0678372	0.954067
	22.581				19.4989	-3.1204	-0.225517	1.1692
rsks-1 (ok1255) act-3	23.1798	23.2305		timm-17	21.0414	-2.18913	0.705746	0.613125	0.619959	0.00847538
	23.2888				21.0994	-2.13111	0.695934	0.61731
	23.2229				20.7779	-2.45254	0.667852	0.629443
Exp 5
N2 act-3	23.843	23.7142		timm-17	20.508	-3.20624	0.28679	0.819724	0.959553	0.124629
	23.6849				20.2212	-3.49303	0	1
	23.6147				20.1385	-3.57564	-0.0826145	1.05894
rsks-1 (ok1255) act-3	21.8059	22.5749		timm-17	19.7111	-2.86387	0.342367	0.788746	0.769993	0.018417
	23.0409				19.4603	-3.11465	0.378378	0.769302
	22.8779				19.4106	-3.16432	0.411327	0.751932
Supplementary Figure 4o
Exp 1	Ct	AvgCt			Ct	dCt	ddCt	RQ	Average(RQ)	Std
N2 act-3	23.3792	23.3019		hsp-6	20.3601	-2.9418	0.412796	0.751166	0.923926	0.149969
	23.2288				19.9179	-3.38403	-0.0294337	1.02061
	23.2977				19.9473	-3.3546	0	1
N2 starvation act-3	23.0165	22.7531		hsp-6	20.7936	-1.95957	0.982236	0.506195	0.49822	0.00701837
	22.5434				20.3895	-2.36364	1.02039	0.492982
	22.6995				20.4116	-2.34151	1.01309	0.495484
Exp 2
N2 act-3	23.9356	23.7582		hsp-6	20.6118	-3.14639	0	1	1	0
	23.7811				20.6097	-3.14848	0	1
	23.5579				20.6206	-3.13758	0	1
N2 starvation act-3	22.5822	22.5544		hsp-6	20.5728	-1.9816	1.16479	0.446028	0.497955	0.0539656
	22.4892				20.4231	-2.13131	1.01717	0.494085
	22.5916				20.2695	-2.28489	0.852691	0.553751
Exp 3
N2 act-3	23.3401	23.0156		hsp-6	19.9804	19.9804	0	1	0.967852	0.195202
	22.9077				20.379	20.379	0.398641	0.758573
	22.7989				19.785	19.785	-0.195328	1.14498
N2 starvation act-3	22.5231	22.3642		hsp-6	20.5597	20.5597	0.579323	0.669278	0.780158	0.156623
	22.3399				20.4389	20.4389	0.0598983	0.959332
	22.2296				20.2754	20.2754	0.490326	0.711864
Supplementary Figure 4p
Exp 1	Ct	AvgCt			Ct	dCt	ddCt	RQ	Average(RQ)	Std
N2 act-3	23.9356	23.7582		atfs-1	21.2401	-2.51808	0.548501	0.68373	0.96954	0.271863
	23.7811				20.6916	-3.06658	0	1
	23.5579				20.399	-3.35924	-0.292654	1.22489
N2 starvation act-3	22.5822	22.5544		atfs-1	20.9397	-1.61472	0.903365	0.534638	0.454539	0.0782944
	22.4892				20.6372	-1.91712	1.14946	0.450794
	22.5916				20.598	-1.9564	1.40284	0.378184
Exp 2
N2 act-3	23.3401	23.0156		atfs-1	20.713	-2.30262	0.504832	0.704743	0.918902	0.187278
	22.9077				20.135	-2.88053	-0.0730834	1.05196
	22.7989				20.2081	-2.80745	0	1
N2 starvation act-3	22.5231	22.3642		atfs-1	20.6616	-1.70261	0.600011	0.659749	0.596277	0.0730172
	22.3399				20.4369	-1.92731	0.953219	0.516479
	22.2296				20.2638	-2.10048	0.706974	0.612604
Exp 3
N2 act-3	23.3792	23.3019		atfs-1	21.0041	-2.29779	0.378172	0.769412	0.952777	0.164905
	23.2288				20.5031	-2.79886	-0.122897	1.08892
	23.2977				20.626	-2.67596	0	1
N2 starvation act-3	23.0165	22.7531		atfs-1	20.7211	-2.03206	0.26573	0.831778	0.834099	0.0663488
	22.5434				20.3333	-2.41981	0.379055	0.768941
	22.6995				20.2266	-2.52649	0.149476	0.901578
Supplementary Figure 4t
GFP fluorescence
isp-1 v	isp-1 s6k	isp-1 tos	isp-1 tos s6k
48.479	26.855	16.819	16.274
44.843	28.5	29.014	17.162
41.009	21.724	20.746	9.544
42.728	26.264	24.581	14.149
55.406	21.246	21.342	10.981

## Sheet: Supplementary Figure 6
Supplementary Figure 6c
Exp 1	Ct	AvgCt			Ct	dCt	ddCt	RQ	Average(RQ)	Std
cysGFP act-3	22.4608	22.4165		cysGFP timm-17	19.4212	-2.99529	0	1	0.99194	0.0243021
	22.3722				19.4732	-2.94334	0.0519488	0.964632
	22.3916				19.4052	-3.01134	-0.0160524	1.01119
mtGFP act-3	23.7241	23.5641		mtGFP timm-17	20.1095	-3.45461	-0.459323	1.3749	1.44401	0.0719131
	23.4647				20.0182	-3.54592	-0.602578	1.51843
	23.5036				20.028	-3.5361	-0.524758	1.43869
Exp 2
cysGFP act-3	23.5567	23.4973		cysGFP timm-17	20.407	-3.09032	-0.0765613	1.0545	1.00427	0.0482387
	23.5255				20.545	-2.95232	0.0614386	0.958308
	23.4098				20.4836	-3.01376	0	1
mtGFP act-3	24.4277	25.2805		mtGFP timm-17	21.9567	-3.3238	-0.233476	1.17566	1.39819	0.214125
	24.3757				21.8262	-3.45425	-0.501931	1.41611
	27.038				21.5861	-3.69434	-0.680583	1.60279
Exp 3
cysGFP act-3	23.0262	22.8751		cysGFP timm-17	19.9343	-2.94076	0	1	1.00502	0.0171708
	22.7239				19.9475	-2.92759	0.0131684	0.990914
	22.4569				19.8999	-2.97517	-0.0344099	1.02414
mtGFP act-3	23.6429	23.6111		mtGFP timm-17	20.5168	-3.09438	-0.153617	1.11235	1.12022	0.060275
	23.7276				20.4398	-3.17131	-0.243724	1.18404
	23.463				20.5461	-3.06503	-0.0898611	1.06427
Exp 4
cysGFP act-3	23.3507	23.3241		cysGFP timm-17	20.0221	-3.30195	-0.239086	1.18024	1.13531	0.119361
	23.2793				19.9676	-3.35644	-0.293577	1.22568
	23.3423				20.2612	-3.06286	0	1
mtGFP act-3	23.774	23.7209		mtGFP timm-17	20.0668	-3.65412	-0.352168	1.27648	1.34061	0.157539
	23.6622				20.0714	-3.64952	-0.293081	1.22525
	23.7266				20.0539	-3.66703	-0.604168	1.5201
Supplementary Figure 6d
Supplementary Figure 6e
Exp 1	Ct	AvgCt			Ct	dCt	ddCt	RQ	Average(RQ)	Std
myo-3:mtGFP act-3	14.5744	14.6835		GFP	15.6784	0.994868	2.88354	0.135509	0.101401	0.0296118
	14.8905				15.7625	1.07894	3.53231	0.0864306
	14.5858				16.0176	1.33407	3.60362	0.0822629
myo-3:cytGFP act-3	15.1842	15.3526		GFP	13.4639	-1.88867	0.380867	0.767976	0.967957	0.186041
	15.38				12.8992	-2.45337	-0.183831	1.1359
	15.4936				13.083	-2.26954	0	1
Exp 2
myo-3:mtGFP act-3	16.5782	16.5329		GFP	17.1187	0.585774	2.45457	0.182431	0.208273	0.023658
	16.5118				16.8772	0.34432	2.12743	0.228866
	16.5087				17.0377	0.504825	2.22754	0.213522
myo-3:cytGFP act-3	15.2774	15.4072		GFP	13.5384	-1.8688	-0.0856926	1.0612	1.00673	0.0514281
	15.4688				13.6241	-1.78311	0	1
	15.4754				13.6845	-1.72272	0.0603907	0.959004
Exp 3
myo-3:mtGFP act-3	14.6842	14.6831		GFP	15.1285	0.445321	2.2614	0.20857	0.169278	0.0439235
	14.8166				15.4647	0.781526	2.49487	0.177406
	14.5487				15.692	1.00882	3.03673	0.121858
myo-3:cytGFP act-3	15.1512	15.1122		GFP	13.2961	-1.81608	0	1	1.02981	0.116343
	15.1127				13.3989	-1.71335	0.102729	0.93127
	15.0727				13.0843	-2.02791	-0.21183	1.15816
Exp 4
myo-3:mtGFP act-3	14.8226	14.9654		GFP	16.0024	1.03701	2.70931	0.152903	0.187371	0.0530467
	14.8817				15.7554	0.789967	2.00894	0.248456
	15.1919				16.206	1.24056	2.63707	0.160754
myo-3:cytGFP act-3	14.5811	14.5849		GFP	12.9126	-1.6723	-0.275787	1.21065	1.03162	0.165505
	14.5109				13.366	-1.21897	0.177546	0.884206
	14.6628				13.1884	-1.39652	0	1
Supplementary Figure 6f
Exp 1
myo-3:mtGFP act-3		13.1802		GFP	13.7457	0.565522	0.141994	0.906266	0.995807	0.0875197
	13.1201				13.4912	0.310955	-0.112572	1.08115
	13.2403				13.6037	0.423527	0	1
myo-3；null act-3	12.9113	12.9821		GFP	13.463	0.480856	-0.0846656	1.06044	0.96258	0.0847913
	13.002				13.4275	0.445383	0.134428	0.911031
	13.0331				13.5318	0.549686	0.126159	0.916268
Exp 2
myo-3:mtGFP act-3	13.0505	13.1469		GFP	13.7449	0.598039	0	1	1.0358	0.0995577
	13.17				13.5454	0.398535	-0.199504	1.1483
	13.2201				13.8052	0.658304	0.060265	0.959088
myo-3；null act-3	13.0513	13.106		GFP	13.7623	0.656348	0.0583094	0.960389	0.903182	0.0673689
	13.064				13.7752	0.669218	0.270683	0.828927
	13.2027				13.8842	0.778235	0.119931	0.920231
Supplementary Figure 6h
	Ct	AvgCt			Ct	dCt	ddCt	RQ	Average(RQ)	Std
N2 v act-3	21.0925	21.0171		hsp-6	27.9661	6.94904	-0.200663	1.14923	1.00507	0.126123
N2 v act-3	20.8865			hsp-6	28.2394	7.22232	0.0726242	0.950907
N2 v act-3	21.0723			hsp-6	28.2948	7.27774	0.128039	0.915074
N2 spg7 act-3	22.3661	22.3278		hsp-6	27.3229	4.99512	-2.15458	4.45239	4.37959	0.119193
N2 spg7 act-3	22.3164			hsp-6	27.3927	5.06494	-2.08476	4.24203
N2 spg7 act-3	22.3008			hsp-6	27.3255	4.99773	-2.15197	4.44434
NLS D v act-3	22.8858	22.84		hsp-6	30.0633	7.22333	0.0736328	0.950242	1.05556	0.208306
NLS D v act-3	22.9053			hsp-6	29.6162	6.7762	-0.373503	1.29549
NLS D v act-3	22.7288			hsp-6	30.1085	7.26852	0.11882	0.920941
NLS D spg7 act-3	25.3145	25.2842		hsp-6	32.7483	7.46413	0.314432	0.804167	1.05556	0.392815
NLS D spg7 act-3	25.3344			hsp-6	32.1165	6.83234	-0.317366	1.24605
NLS D spg7 act-3	25.2036			hsp-6	33.5462	8.26199	1.11229	0.46256
Supplementary Figure 6i
